# Supplementary material for: Store‐operated calcium entry controls innate and adaptive immune cell function in inflammatory bowel disease
Source: EMBO Mol Med. 2022 Aug 2;14(9):e15687. doi: 10.15252/emmm.202215687 (PMC9449601; doi:10.15252/emmm.202215687)
Supplement: Supplementary file 3 — Source Data for Expanded View and Appendix [file EMMM-14-e15687-s004.zip]

Archive with 5 entries (4 files):
- EMM-2022-15687-V3-Appendix_Source_Data-sd.xlsx
- __MACOSX/
- __MACOSX/._EMM-2022-15687-V3-Appendix_Source_Data-sd.xlsx
- EMM-2022-15687-V3-EV_Figure_SourceData.zip
- __MACOSX/._EMM-2022-15687-V3-EV_Figure_SourceData.zip
