# Supplementary material for: Store‐operated calcium entry controls innate and adaptive immune cell function in inflammatory bowel disease
Source: EMBO Mol Med. 2022 Aug 2;14(9):e15687. doi: 10.15252/emmm.202215687 (PMC9449601; doi:10.15252/emmm.202215687)
Supplement: Supplementary file 3 — Source Data for Expanded View and Appendix [file EMMM-14-e15687-s004.zip › EMM-2022-15687-V3-Appendix_Source_Data-sd.xlsx]

## Sheet: Appendix Figure S1
Supplementary Figure 1, Expression levels of Stim1, Stim2, Orai1, Orai2 and Orai3 in different T helper cell subsets
	Th1			Th17			iTreg
Stim1	0.031	0.027	0.03	0.012	0.039	0.042	0.036	0.032	0.032
Stim2	0.009	0.01	0.011	0.004	0.013	0.012	0.013	0.012	0.01
Orai1	0.02	0.018	0.023	0.023	0.022	0.034	0.029	0.03	0.029
Orai2	0.009	0.009	0.009	0.004	0.01	0.013	0.011	0.013	0.01
Orai3	0.004	0.003	0.004	0.001	0.003	0.003	0.003	0.003	0.002
two-way ANOVA
Tukey's multiple comparisons test			Summary	Adjusted P Value
Stim1
Th1 vs. Th17			ns	0.915
Th1 vs. iTreg			ns	0.6043
Th17 vs. iTreg			ns	0.8407
Stim2
Th1 vs. Th17			ns	0.9964
Th1 vs. iTreg			ns	0.915
Th17 vs. iTreg			ns	0.8801
Orai1
Th1 vs. Th17			ns	0.3302
Th1 vs. iTreg			ns	0.0928
Th17 vs. iTreg			ns	0.7515
Orai2
Th1 vs. Th17			ns	>0.9999
Th1 vs. iTreg			ns	0.8407
Th17 vs. iTreg			ns	0.8407
Orai3
Th1 vs. Th17			ns	0.9447
Th1 vs. iTreg			ns	0.9685
Th17 vs. iTreg			ns	0.9964

## Sheet: Appendix Figure S2
Supplementary Figure 2A
Calcium Traces
	CD4+ T cells			CD8+ T cells			CD19+ B cells			CD4+ T cells +1µM BTP-2			CD8+ T cells +1µM BTP-2			CD19+ B cells +1µM BTP2
Time s	Mean	SEM	N	Mean	SEM	N	Mean	SEM	N	Mean	SEM	N	Mean	SEM	N	Mean	SEM	N
0	1.01801	0.0101871	7	1.02587	0.00956834	7	1.00439	0.016984	6	1.01617	0.00665604	6	1.00827	0.00591099	6	1.00179	0.0103286	6
10	1.00227	0.00508728	7	0.99903	0.00684393	7	1.00504	0.00910202	6	0.991385	0.00825514	6	1.01678	0.0160217	6	0.996696	0.00657857	6
20	0.979712	0.0148884	7	0.975104	0.0111362	7	0.990569	0.0142148	6	0.992445	0.0107218	6	0.97495	0.014228	6	1.00151	0.00687171	6
30	1.07759	0.0350565	7	1.0603	0.0519786	7	1.03284	0.0137956	6	1.04775	0.01713	6	1.06853	0.0226514	6	1.04673	0.0335607	6
40	1.16745	0.0498296	7	1.13712	0.0421523	7	1.03713	0.0282733	6	1.10961	0.0126763	6	1.09571	0.0199257	6	1.08445	0.0252998	6
50	1.20237	0.0597503	7	1.16218	0.0417963	7	1.02887	0.0251323	6	1.08602	0.0233778	6	1.12494	0.0145181	6	1.13382	0.0338552	6
60	1.19082	0.0460812	7	1.21318	0.046836	7	1.02332	0.027759	6	1.09639	0.0146705	6	1.1381	0.0115356	6	1.07826	0.0285589	6
70	1.20437	0.0520662	7	1.16718	0.0441042	7	1.03074	0.029323	6	1.07213	0.0100798	6	1.12111	0.0176505	6	1.06048	0.016704	6
80	1.16834	0.0471305	7	1.21835	0.0630847	7	1.03196	0.0306256	6	1.05668	0.0161007	6	1.11343	0.0218646	6	1.08409	0.0114582	6
90	1.15085	0.0257969	7	1.15854	0.0503748	7	1.00214	0.0273169	6	1.04168	0.0132817	6	1.09795	0.0167633	6	1.04403	0.0247862	6
100	1.13059	0.0331662	7	1.10509	0.0282706	7	0.981582	0.0417596	6	1.05553	0.0121081	6	1.08086	0.00929771	6	0.990246	0.0327946	6
110	1.1003	0.0363423	7	1.0958	0.0228652	7	0.969684	0.0221473	6	1.02175	0.0133052	6	1.06961	0.0139255	6	1.01735	0.033286	6
120	1.08655	0.0296756	7	1.05337	0.0346178	7	0.971325	0.0382353	6	1.03685	0.0132872	6	1.05067	0.010918	6	0.996568	0.0280878	6
130	1.04108	0.0269352	7	1.08178	0.0346758	7	0.930531	0.02409	6	1.0089	0.00934659	6	1.05721	0.0127765	6	0.980089	0.02722	6
140	1.04493	0.0266477	7	1.05071	0.0182889	7	0.933671	0.042365	6	1.00623	0.00814526	6	1.04324	0.021658	6	0.968229	0.0298302	6
150	1.05965	0.0256278	7	1.06788	0.0222981	7	0.926811	0.0341578	6	1.00828	0.0108965	6	1.0223	0.0184096	6	0.978998	0.0324889	6
160	1.01479	0.0235484	7	1.04744	0.0188473	7	0.911981	0.0270864	6	0.999644	0.00548444	6	1.01421	0.0133774	6	0.942505	0.0310431	6
170	1.03837	0.029583	7	1.01808	0.0154313	7	0.916777	0.0398216	6	0.997759	0.00943033	6	1.01568	0.0138641	6	0.927395	0.0220207	6
180	1.07555	0.0577455	7	1.02385	0.0314253	7	0.909438	0.0550574	6	0.992145	0.0081711	6	0.994984	0.0216062	6	0.912698	0.0248046	6
190	0.996634	0.0224882	7	1.04536	0.0253756	7	0.887335	0.0233351	6	0.973149	0.00975317	6	1.02914	0.0236725	6	0.931031	0.0289917	6
200	1.01776	0.0325317	7	1.01789	0.0209419	7	0.914762	0.0418142	6	0.972396	0.00900424	6	0.987533	0.0192085	6	0.921761	0.0341887	6
210	1.01307	0.020369	7	0.999757	0.0207455	7	0.895044	0.0487519	6	0.957273	0.0128172	6	1.00597	0.0238575	6	0.889361	0.0219615	6
220	0.98936	0.0161847	7	1.00302	0.0213911	7	0.895462	0.0420434	6	0.976355	0.012655	6	0.988414	0.0226759	6	0.90567	0.0354901	6
230	0.999352	0.0285056	7	0.982867	0.0187195	7	0.870665	0.0434989	6	0.963502	0.0138682	6	0.980537	0.0138219	6	0.909325	0.0327594	6
240	0.959721	0.0332344	7	0.983982	0.0258389	7	0.853725	0.0490841	6	0.948173	0.00656941	6	0.983414	0.0144038	6	0.89991	0.024552	6
250	0.985619	0.0144032	7	0.981857	0.00915585	7	0.860339	0.0504527	6	0.985811	0.016719	6	0.965423	0.0096955	6	0.902681	0.0354543	6
260	0.981088	0.0240401	7	1.00089	0.0354072	7	0.850304	0.0376661	6	0.975482	0.0159484	6	0.977303	0.0199244	6	0.86748	0.0129702	6
270	0.991775	0.0199887	7	0.976162	0.0187961	7	0.855432	0.0355543	6	0.960097	0.0113346	6	0.973728	0.0203721	6	0.853426	0.0217165	6
280	0.960877	0.0256762	7	0.961286	0.0231287	7	0.860372	0.0367366	6	0.947826	0.0173871	6	0.970563	0.0186498	6	0.869708	0.0309925	6
290	0.98481	0.0207231	7	0.981978	0.0209293	7	0.87145	0.0581199	6	0.973422	0.0118279	6	0.950086	0.0178365	6	0.892253	0.0393515	6
300	0.947723	0.0183048	7	0.961661	0.0156356	7	0.83677	0.0341335	6	0.972331	0.0165697	6	0.95464	0.00554839	6	0.893789	0.0340628	6
310	0.955678	0.0168366	7	0.951525	0.0270816	7	0.827887	0.0477461	6	0.954282	0.0118397	6	0.968562	0.0142963	6	0.890621	0.0433212	6
320	1.08229	0.0561251	7	1.04143	0.0328642	7	1.04154	0.106097	6	0.96537	0.0183253	6	0.963766	0.00892393	6	0.883819	0.0287152	6
330	5.07975	0.353566	7	4.08098	0.380544	7	6.22141	0.255994	6	1.2575	0.0444944	6	1.28159	0.0477874	6	1.22201	0.0397593	6
340	5.11445	0.382923	7	4.04654	0.304597	7	6.01307	0.294796	6	1.28133	0.0463414	6	1.3651	0.0745396	6	1.24533	0.0638739	6
350	4.86636	0.339403	7	3.94616	0.291631	7	5.90618	0.340652	6	1.30295	0.0468674	6	1.38019	0.0411987	6	1.27841	0.0451688	6
360	4.71758	0.355505	7	3.87282	0.312226	7	5.66941	0.27765	6	1.24189	0.0372855	6	1.38307	0.0468157	6	1.27294	0.0657379	6
370	4.63618	0.344973	7	3.69638	0.282005	7	5.55149	0.244718	6	1.26283	0.0577554	6	1.38572	0.0647309	6	1.21959	0.0296823	6
380	4.5506	0.342792	7	3.79334	0.279805	7	5.58616	0.364748	6	1.21375	0.0507682	6	1.31269	0.0256094	6	1.24381	0.0735369	6
390	4.48787	0.356568	7	3.77341	0.298839	7	5.42207	0.222672	6	1.22947	0.0354151	6	1.26883	0.066285	6	1.25977	0.0645673	6
400	4.42501	0.372091	7	3.70287	0.261587	7	5.39021	0.34945	6	1.2398	0.0528338	6	1.30794	0.0481744	6	1.2032	0.0626012	6
410	4.48612	0.388336	7	3.69111	0.268472	7	5.2805	0.244506	6	1.22751	0.0434639	6	1.24842	0.0442298	6	1.20414	0.0650296	6
420	4.45533	0.397281	7	3.5609	0.286645	7	5.25945	0.195528	6	1.20402	0.0462925	6	1.22335	0.0376929	6	1.18016	0.0599403	6
430	4.44982	0.37219	7	3.65532	0.285936	7	5.2282	0.307659	6	1.20631	0.0344927	6	1.26633	0.0565173	6	1.16927	0.0535843	6
440	4.47191	0.387375	7	3.64166	0.301844	7	5.10186	0.248803	6	1.18614	0.0352119	6	1.25397	0.0653098	6	1.17066	0.0422611	6
Influx rate summary
	cnt.			+1µM BTP2				Statistic was calculated with paired t test with FDR adjustment at 1% using Benjamini, Krieger and Yekutieli procedure
	Mean	SEM	N	Mean	SEM	N				P value
CD4+ T cells	0.207305	0.0223404	3	0.0163703	0.00361116	3		CD4+ T cells cnt. vs CD4+ T cells + BTP2 vs T cells		0.009841
CD8+ T cells	0.154002	0.0155049	3	0.0205728	0.00449378	3		CD8+ T cells vs CD8+ T cells+ BTP2 T cells		0.006798
CD19+ B cells	0.248531	0.00175559	3	0.0185079	0.00112734	3		CD19+ B cells vs CD19+ B cells + BTP2 B cells		1e-05
monocytes	0.183184	0.0155487	3	0.0323405	0.00346388	3		monocytes vs monocytes + BTP2		0.012634
NK cells	0.232163	0.0496469	3	0.0864226	0.0294844	3		NK cells vs Nkcells + BTP2		0.035858
Supplementary Figure 2B
	Unstim.			PMA/Iono			PMA/Iono +1μM BTP-2
	Mean	SEM	N	Mean	SEM	N	Mean	SEM	N
live	71.8667	1.86577	3	77.5333	0.54569	3	75.8667	1.94622	3
early apoptosis	20.7667	0.906152	3	14.6667	0.648931	3	15.1	1.42945	3
late apoptosis	6.52	1.52126	3	6.68	0.150997	3	7.77333	0.393376	3
Statistic was calculated with Wilcoxon matched-pairs signed rank test
			p.value
Unstim vs PMA/Iono			>0.999
PMA/Iono vs PMA/Iono + BTP2			>0.999

## Sheet: Appendix Figure S4
S-Fig 4A
FlexStation Kinetics
Time/s	DMSO			100 nM			250 nM			500 nM			1000 nM
0.737	0.994	0.986	0.967	0.985	0.975	0.972	0.99	0.982	0.989	0.972	0.99	0.98	0.982	0.991	0.987
4.9286	1.001	1.005	1.011	0.986	1	0.987	0.986	0.99	0.979	1.005	0.971	0.982	0.987	0.999	0.98
9.9248	0.982	0.994	0.999	0.993	1.011	0.993	0.994	1.012	0.981	0.99	1.003	1.008	1.033	0.985	0.991
14.931	1.008	0.976	1.002	0.995	0.993	0.997	0.993	1	1.007	1.019	1.007	0.994	1.001	0.98	0.998
19.927	0.993	0.993	1.014	0.995	1.012	0.999	0.999	0.988	0.985	1.013	1.005	1	1.013	1.003	1.003
24.923	1.021	0.994	0.986	1.016	0.987	1.011	1.016	0.984	0.997	1.012	0.99	1.013	0.988	1.014	1.008
29.9188	0.98	1.014	0.992	1.008	0.995	1.003	1.003	0.992	0.983	0.992	0.991	0.998	1.007	0.996	1.007
34.9148	1.002	0.993	0.991	1.011	1.01	1.008	0.994	0.996	0.991	0.982	1	1.008	1.001	1.006	1.004
39.9186	1.007	1.012	1.002	1.009	0.996	1.008	0.993	0.998	1	1.002	0.982	0.995	1.004	1.002	0.982
44.9148	1.007	1.006	0.991	0.99	0.993	1.001	1.007	0.992	1.008	1.025	1.006	1.009	0.996	1.012	0.995
49.9104	1.001	1.006	1.006	0.995	1.007	0.993	0.99	1.007	1.008	0.995	1.011	1.002	0.977	0.993	0.997
54.9292	1.004	1.006	1.002	0.998	0.994	0.991	1.004	0.989	1.014	1.008	0.998	1.001	1.011	1.006	1.007
59.9248	0.979	0.996	1.005	1.018	1.002	0.994	0.996	0.994	1.003	0.977	1.01	0.99	0.99	0.994	1.006
64.9212	1.008	0.99	1.004	0.996	1.008	1	1.017	1.005	1.007	0.967	1.003	0.993	0.981	0.988	1.013
69.9242	1.01	0.994	0.988	1.012	0.986	1.017	1.01	0.998	0.981	1.005	1.024	0.996	0.993	1.003	1
74.92	0.99	1.002	0.997	0.979	1.001	1.002	1.015	1.007	1.014	0.995	0.989	0.999	1.013	1.009	1
79.9196	0.991	0.988	1.026	0.999	1.007	0.995	0.986	1.015	1.016	1.001	1.024	0.998	1.005	1.015	1
84.9152	1.011	1.003	0.997	1.01	0.996	0.987	1.011	1.007	1.013	1.003	0.985	1.01	1.006	0.999	1.01
89.9116	1.005	1.028	0.988	0.991	1.001	1.014	0.987	1.026	1.012	1.01	0.999	1.003	0.995	0.996	0.999
94.9178	0.996	1.004	1.008	1.009	1.009	0.988	1.004	0.983	1.016	1.008	0.989	1.008	0.995	0.999	0.995
99.9106	0.859	0.587	0.763	0.981	0.956	0.955	0.99	0.707	0.73	1.004	0.942	0.949	1.005	0.971	0.985
104.907	0.984	0.976	0.985	0.999	0.991	1.005	0.972	0.995	1.002	0.999	0.983	0.984	0.998	1.003	0.993
109.903	0.979	0.991	1.006	1.013	0.999	1.021	0.994	1.017	0.994	1.004	1.008	1.004	0.98	0.996	1.003
114.899	1.029	1.013	1.013	1.029	1.021	1.03	1.007	1.021	1.024	1.01	1.018	0.996	1.029	1.024	1.037
119.926	1.031	1.034	1.036	1.047	1.043	1.059	1.023	1.023	1.043	1.042	1.029	1.026	1.034	1.007	1.024
124.925	1.062	1.077	1.074	1.058	1.078	1.042	1.063	1.046	1.042	1.056	1.051	1.041	1.061	1.055	1.033
129.917	1.076	1.101	1.091	1.095	1.064	1.077	1.095	1.071	1.08	1.073	1.102	1.074	1.064	1.053	1.065
134.917	1.107	1.109	1.12	1.108	1.104	1.075	1.106	1.093	1.063	1.1	1.071	1.076	1.069	1.063	1.056
139.929	1.131	1.117	1.121	1.123	1.124	1.106	1.101	1.108	1.1	1.107	1.085	1.092	1.096	1.082	1.064
144.909	1.155	1.154	1.103	1.145	1.131	1.112	1.135	1.095	1.103	1.142	1.101	1.082	1.097	1.102	1.085
149.912	1.154	1.144	1.148	1.136	1.121	1.131	1.136	1.113	1.086	1.149	1.093	1.1	1.132	1.098	1.075
154.908	1.145	1.134	1.116	1.141	1.167	1.103	1.148	1.111	1.097	1.134	1.099	1.109	1.133	1.086	1.082
159.927	1.173	1.139	1.143	1.172	1.149	1.118	1.113	1.103	1.105	1.157	1.113	1.085	1.116	1.099	1.085
164.923	1.144	1.143	1.111	1.148	1.13	1.111	1.138	1.088	1.102	1.143	1.119	1.089	1.114	1.089	1.105
169.919	1.154	1.138	1.12	1.141	1.117	1.11	1.137	1.093	1.083	1.145	1.109	1.1	1.12	1.106	1.063
174.926	1.162	1.12	1.119	1.148	1.151	1.124	1.143	1.115	1.082	1.115	1.097	1.099	1.144	1.096	1.079
179.919	1.156	1.106	1.116	1.133	1.115	1.126	1.101	1.082	1.092	1.122	1.094	1.1	1.114	1.092	1.06
184.915	1.138	1.108	1.138	1.141	1.096	1.119	1.114	1.078	1.081	1.121	1.103	1.094	1.085	1.1	1.09
189.911	1.134	1.122	1.096	1.086	1.129	1.103	1.103	1.105	1.068	1.11	1.077	1.064	1.089	1.086	1.092
194.907	1.124	1.092	1.104	1.129	1.116	1.093	1.106	1.098	1.069	1.09	1.075	1.088	1.101	1.086	1.079
199.913	1.11	1.119	1.085	1.114	1.098	1.096	1.09	1.086	1.068	1.098	1.074	1.103	1.067	1.079	1.081
204.91	1.1	1.097	1.104	1.106	1.097	1.103	1.088	1.067	1.076	1.102	1.098	1.091	1.098	1.082	1.079
209.926	1.08	1.084	1.108	1.112	1.085	1.086	1.079	1.066	1.053	1.082	1.11	1.07	1.096	1.074	1.075
214.925	1.073	1.106	1.086	1.074	1.068	1.061	1.092	1.057	1.071	1.09	1.074	1.074	1.064	1.055	1.073
219.921	1.082	1.072	1.073	1.075	1.069	1.072	1.078	1.066	1.061	1.081	1.064	1.077	1.091	1.065	1.038
224.917	1.08	1.062	1.082	1.088	1.057	1.061	1.077	1.046	1.046	1.054	1.086	1.056	1.045	1.061	1.044
229.921	1.101	1.052	1.058	1.077	1.078	1.073	1.068	1.076	1.07	1.057	1.084	1.076	1.056	1.077	1.051
234.919	1.084	1.085	1.072	1.065	1.05	1.068	1.063	1.056	1.063	1.05	1.039	1.058	1.052	1.05	1.056
239.916	1.052	1.049	1.064	1.053	1.057	1.079	1.042	1.041	1.041	1.063	1.081	1.051	1.058	1.046	1.038
244.912	1.063	1.06	1.054	1.052	1.038	1.056	1.047	1.038	1.041	1.043	1.052	1.049	1.042	1.051	1.045
249.905	1.062	1.034	1.056	1.074	1.049	1.056	1.012	1.047	1.031	1.071	1.05	1.054	1.046	1.043	1.048
254.934	1.035	1.053	1.048	1.039	1.042	1.045	1.039	1.034	1.043	1.045	1.059	1.052	1.044	1.045	1.039
259.93	1.04	1.036	1.049	1.037	1.043	1.031	1.03	1.073	1.048	1.059	1.044	1.051	1.03	1.037	1.039
264.927	1.037	1.03	1.057	1.023	1.044	1.057	1.017	1.045	1.055	1.038	1.049	1.064	1.032	1.048	1.047
269.923	1.039	1.034	1.039	1.037	1.032	1.038	0.996	1.028	1.022	1.05	1.037	1.037	1.011	1.026	1.054
274.919	1.011	1.034	1.037	1.017	1.056	1.038	1.015	1.025	1.028	1.034	1.032	1.04	1.041	1.039	1.017
279.915	1.023	1.058	1.034	1.021	1.039	1.046	1.031	1.03	1.037	1.019	1.035	1.031	1.018	1.028	1.038
284.919	1.048	1.028	1.02	1.01	1.03	1.043	1.003	1.033	1.016	1.016	1.064	1.032	1.04	1.028	1.037
289.915	1.013	1.037	1.025	1.022	1.028	1.023	1	1.05	1.019	1.034	1.003	1.024	1.024	1.008	1.02
294.911	1.024	1.008	1.028	0.991	1.026	1.023	1.035	1.012	1.036	1.001	1.015	1.055	1.015	1.024	1.029
299.93	1.002	1.023	1.04	0.999	1.023	1.052	1.013	1.019	1.023	1.037	1.013	1.029	1.02	1.019	1.055
304.926	1	1.021	1.047	1.01	1.028	1.032	1.009	1.037	1.03	0.99	1.006	1.035	1.024	1.014	1.012
309.922	1.018	1.035	1.03	1.005	1.015	1.043	0.988	1.032	1.027	1.025	1.022	1.036	0.996	1.021	1.035
314.928	1	0.988	1.034	1.014	1.016	1.035	1.015	1.01	1.034	1.025	1.052	1.018	1.016	1.023	1.052
319.924	1.011	1.026	1.04	1.004	1.027	1.024	1.018	1.009	1.02	1.007	1.015	1.03	1.023	1.017	1.029
324.917	1.002	1.005	1.02	0.996	1.002	1.03	0.995	1.002	1.008	0.989	1.021	1.008	1.023	1.043	1.034
329.913	0.992	1.029	1.025	1.014	1.001	1.03	0.995	1.007	1.01	1.004	1.008	1.02	1.012	1.034	1.041
334.909	1.007	1.019	1.011	0.998	1.011	1.034	0.986	1.022	1.022	0.997	1.033	1.017	0.995	1.024	1.037
339.918	0.995	1.007	1.029	1.018	1.02	1.011	0.994	1.008	1.015	0.999	1.002	1.042	1.001	1.025	1.017
344.941	0.993	1.01	1.011	1.01	1.006	1.046	0.997	1.003	1.034	1.025	1.003	1.029	1	1.013	1.02
349.937	1.007	1.012	1.015	1.011	1.003	1.017	0.997	0.999	1.004	0.982	1.011	1.016	1.001	1.015	1.009
354.933	1.002	1.006	1.004	0.984	1.012	0.992	1	0.999	1.027	1.007	1.041	1.036	0.997	1.017	1.02
359.929	0.995	1.009	1.014	0.974	0.996	1.024	1	1.003	1.027	0.992	1.015	0.995	0.991	1.025	1.008
364.926	0.999	0.997	1.038	0.997	1.003	1.025	0.987	0.985	1.022	0.996	1.014	1.009	0.99	1.005	1.032
369.932	0.996	0.996	1.013	0.994	1.012	1.011	0.99	1.007	1.013	1.02	1.008	1.013	1.006	1.023	1.017
374.927	0.976	1.012	1.028	0.989	1.001	1.016	0.973	1.014	1.019	1.004	1.001	1.018	1.009	0.994	1.019
379.923	0.988	0.999	1.018	0.99	0.994	1.016	0.992	1.007	1.009	0.989	1.022	1.028	1.013	1.022	1.023
384.923	0.983	1.013	1.025	1.01	1.001	1.018	1.007	1.026	1.005	0.991	1.007	1.045	1.029	1.019	1.016
389.939	0.975	1.014	1.004	1	1.009	1.041	0.988	0.997	1.004	1.005	1.003	1.028	1.007	1	1.03
394.945	0.996	1.003	1.002	0.99	1.004	1.011	0.995	1.007	1.012	1.008	0.993	1.016	0.994	1.017	1.028
399.941	0.984	1.02	1.017	0.999	1.016	1.007	0.986	0.997	1.022	1.01	1.013	1.025	1.011	1.005	1.011
404.937	0.994	1.005	1.024	0.98	1.009	1.021	0.999	1	1.021	0.996	0.996	1.011	1.008	0.999	1.023
409.923	0.997	1.023	1.017	0.985	0.998	1.022	1.006	1.001	1.006	0.99	0.985	1.026	1.015	1.019	1.015
414.929	0.99	0.986	1.007	0.988	1.003	0.999	0.991	0.987	1.006	0.991	0.992	1.018	0.998	1.003	1.012
419.936	0.997	0.977	1.014	0.987	1.012	1.006	0.999	1.005	1.007	0.986	0.997	1.002	0.992	1.013	1.018
424.929	0.994	0.985	1.019	0.983	1.016	1.018	0.975	0.991	1.009	0.994	1.01	1.012	1.016	1.027	1.031
429.928	0.995	1.008	1.005	0.984	1.033	1.022	0.978	0.999	0.997	0.991	1.018	1.014	1.022	0.996	1.009
434.944	1.001	1.008	1.016	0.995	1.014	1.017	0.992	0.995	0.992	0.992	1.005	1.022	1.001	1.011	1.031
439.94	0.99	1.004	1.001	0.982	0.999	1.026	0.996	1.013	1.008	0.987	0.996	1.034	1.009	1.009	1.027
444.933	0.991	1.014	1.007	1.001	0.991	1.011	0.986	1.015	1.026	1.006	1.022	1.015	0.997	1.014	1.018
449.939	1.004	0.986	1.026	0.996	0.996	1.001	0.994	1.004	1.012	1.007	0.992	1.029	0.995	1.003	0.996
454.935	0.979	0.986	1.009	0.973	1.008	1.014	0.989	1.015	1.011	0.981	1.003	1.028	1.008	0.989	1.018
459.934	0.979	1.006	1.017	0.992	1.007	1.002	0.993	1.009	0.98	0.996	1.019	1.02	0.996	1.019	1.006
464.93	1.013	1.005	1.017	0.998	0.982	1.001	0.982	1.008	1.014	0.99	1	1.012	1.004	1.027	1.027
469.926	0.972	1.002	1.004	1.009	0.995	0.983	0.988	1.016	1.033	0.995	1.025	0.997	1.02	1.02	1.009
474.932	0.996	1.008	1.007	0.983	0.992	1.022	0.979	1.018	1.003	0.988	1.01	1.009	0.981	1.014	1.019
479.949	0.995	0.998	1.014	0.984	0.996	1.005	0.966	1.015	0.989	0.989	1.01	1.016	1.003	1.011	1.033
484.945	0.994	0.994	1.008	0.974	0.997	0.998	1.003	0.99	1.006	0.983	0.99	1.007	0.992	1.012	1.008
489.941	0.982	0.999	1.015	0.998	1.009	1.011	0.984	0.991	0.999	0.977	0.997	1.014	0.977	1.01	1.016
494.937	0.986	0.992	1.015	1	0.999	1.035	0.97	0.987	1.007	1.001	1.004	1.01	0.985	1.014	1.003
499.943	0.986	0.983	1.023	0.985	0.993	1.023	0.981	0.992	0.995	0.997	1.012	1.017	0.996	1.01	1.019
504.939	0.979	1.006	0.996	1	0.995	1.02	0.983	0.996	1.014	1.004	1.009	1	0.992	0.993	1.014
509.935	0.997	0.993	1.008	0.995	0.998	1.005	0.972	0.995	1.001	1.001	1.001	1.016	1.005	1.018	1.014
514.931	0.99	1.006	0.998	0.986	1.031	1.014	0.987	0.996	0.987	0.978	1.007	0.99	1	1.003	1.014
519.927	0.99	0.989	1.007	1.001	0.997	1	0.988	0.993	1.002	0.977	0.999	0.997	0.987	1.018	1.004
524.94	0.972	1.014	1.001	0.973	1.01	0.991	0.999	1.001	0.99	1	1.016	0.993	0.97	1.007	0.999
529.95	0.988	1.001	0.997	0.985	1	1.007	0.982	0.981	0.994	0.976	0.998	1.013	1.005	0.996	1.006
534.946	0.991	0.995	1.025	0.986	1.014	1.021	0.977	0.994	1.008	0.971	1.006	1.003	0.995	1.024	1.01
539.942	1.008	0.988	0.992	0.972	1.013	0.992	0.986	1.01	0.996	0.995	1.011	1.013	0.983	0.986	1.017
544.938	0.988	1.01	1.002	0.987	1.011	0.99	0.992	1.001	1	0.987	1.022	1.008	1.004	1.005	1.005
549.931	0.989	1.006	0.998	0.992	0.989	1.005	0.97	0.98	1.003	0.981	0.997	1	0.99	1.003	1.02
554.94	0.985	0.987	1.029	0.982	0.991	0.991	0.982	1.02	1.01	1.006	1.014	1.007	0.99	1.005	1.023
559.936	0.993	0.999	1.017	0.971	0.977	1.011	0.971	1.026	1.002	0.999	0.995	1.004	0.992	1.021	1.001
564.922	0.999	1	1.003	1.005	0.999	1.017	0.993	0.995	1.003	0.977	1.01	1.02	0.982	1.004	1.006
569.949	0.989	0.985	1.006	0.988	0.991	1.003	0.99	1.002	0.998	0.991	0.994	0.998	0.998	1.003	1.005
574.944	0.977	0.996	1.006	0.991	1.006	1.009	0.968	1.001	0.99	0.988	1.001	1.009	0.991	1.001	0.993
579.947	0.998	0.998	1.013	1.003	1	1.014	0.976	0.985	0.99	0.984	0.987	1.016	0.995	0.992	1.01
584.947	0.994	0.992	1.021	1.005	0.991	0.992	0.978	1.007	1.007	0.99	1.005	1.02	0.991	0.991	1.02
589.942	0.962	1.011	1.009	1.005	0.98	1.02	0.974	0.98	1.001	0.99	0.982	1.013	0.984	0.991	1.009
594.938	0.974	1.009	1.004	0.99	0.988	1.014	0.97	0.982	0.99	0.981	0.998	1.013	0.999	1.008	1.014
599.934	0.992	1.003	0.987	0.994	1.013	1.015	0.988	1.003	0.982	0.999	0.992	1.018	0.995	1.013	1.018
604.94	1	0.985	1.012	0.967	0.975	1	0.994	0.998	1.013	0.994	1.004	1.014	1	0.985	1.018
609.936	0.999	0.995	0.994	0.989	0.99	1.008	0.988	0.999	1.008	0.985	1.018	1.004	0.996	1.009	1.028
614.952	0.978	1.002	1.001	0.983	0.999	1.007	0.966	0.987	0.997	0.979	0.992	1.003	1	1.017	1.003
619.949	0.995	0.995	1.024	0.996	0.999	0.993	0.99	0.995	0.991	0.989	0.989	0.997	0.981	1.024	0.994
624.944	0.995	0.989	1.014	0.988	0.999	0.994	0.979	0.999	1.005	0.991	0.992	1.011	0.987	0.978	1.034
629.941	0.99	0.983	0.999	0.989	1.007	1.027	0.971	0.995	1.001	0.973	0.985	1.015	0.993	1.015	1.026
634.944	0.984	1	0.993	0.987	0.982	1.005	0.966	1.006	1	0.993	0.989	1	0.982	1.016	1.016
639.943	1	0.985	0.992	0.986	0.987	1.005	0.966	0.992	1.005	1.005	0.997	1.012	0.997	0.995	1.003
644.939	0.985	0.995	0.993	0.995	1.002	1.006	0.982	1.004	0.984	0.976	0.978	1.036	0.99	0.984	0.998
649.935	0.973	0.981	1.013	0.988	0.996	1.001	0.988	0.994	0.997	0.985	0.988	0.995	1.002	1.016	1.001
654.931	0.999	0.974	1.013	0.981	1.003	0.992	0.982	0.997	0.998	0.974	0.993	1.032	0.987	0.985	1.026
659.934	0.983	0.988	1.014	0.973	0.991	1.013	0.993	0.992	0.995	0.978	0.992	1	0.991	1.016	1.022
664.95	0.994	1.011	1	0.99	1	1.009	0.98	0.978	1.013	0.994	0.993	1.016	0.978	0.999	1.005
669.927	0.978	0.998	1.003	0.981	0.991	0.985	0.97	0.992	0.992	0.994	0.996	1.01	0.978	1.019	1.011
674.925	0.984	0.976	1.004	0.989	0.982	0.999	0.983	0.993	1.014	1.005	0.991	1.015	1.01	1.02	0.999
679.941	0.981	1.01	1	0.98	0.983	0.984	0.981	1.02	1.013	1.004	0.998	1.018	0.981	1.008	0.996
684.938	0.989	0.997	0.998	0.981	0.996	1.008	0.967	0.975	0.983	1	0.987	1.009	0.99	1.002	1.007
689.941	0.977	0.991	1.011	0.984	1.004	1.026	0.986	0.975	1.002	1.002	0.976	0.999	0.988	1.01	0.999
694.937	0.98	0.993	1.008	1.004	0.991	1.016	0.979	0.986	0.999	0.964	0.983	1.023	0.976	1.022	0.997
699.933	0.977	1.001	0.998	0.992	1.022	1.016	0.983	0.991	1.003	0.985	0.986	0.989	0.982	0.994	0.997
704.93	0.97	0.981	0.989	0.989	0.994	1.008	0.977	0.984	0.983	0.988	0.97	1.013	0.994	0.994	1.01
709.935	1.005	0.99	1.011	1.004	0.989	1.007	0.985	0.994	0.99	0.989	0.997	0.998	0.977	0.982	1.014
714.935	0.977	0.993	1.002	0.966	1.002	1.006	1	1.017	1.015	0.981	1.004	1.006	0.985	0.995	1.012
719.931	0.971	1.005	0.998	1.004	0.994	0.983	0.982	0.982	0.995	0.991	0.976	1.001	0.981	0.993	1.004
724.947	0.795	0.959	0.892	0.742	0.942	0.811	0.859	0.826	0.828	0.92	0.934	0.964	0.949	0.946	0.947
729.942	1.325	1.379	1.381	1.274	1.31	1.278	1.157	1.11	1.103	1.064	1.056	1.048	0.992	1.016	1
734.938	1.796	1.839	1.817	1.752	1.752	1.719	1.507	1.456	1.402	1.308	1.234	1.216	1.152	1.118	1.116
739.945	1.897	1.985	1.952	1.947	1.936	1.884	1.719	1.595	1.599	1.469	1.387	1.311	1.241	1.192	1.161
744.941	1.998	2.032	2.023	1.986	2.065	1.964	1.821	1.726	1.703	1.549	1.501	1.397	1.31	1.258	1.235
749.937	2.002	2.066	2.039	2.038	1.984	1.994	1.808	1.771	1.74	1.652	1.544	1.487	1.354	1.314	1.248
754.93	1.988	2.028	2.041	2.028	2.084	2.019	1.818	1.809	1.776	1.635	1.637	1.539	1.407	1.354	1.275
759.929	2.03	2.057	2.025	2.041	2.076	2.014	1.885	1.811	1.772	1.666	1.637	1.504	1.379	1.357	1.293
764.935	2.008	1.982	1.976	2.019	2.044	2.028	1.854	1.801	1.751	1.661	1.612	1.557	1.397	1.373	1.292
769.952	2.008	2.006	1.993	2.051	2.008	1.971	1.802	1.795	1.711	1.668	1.583	1.555	1.405	1.372	1.292
774.945	1.995	2.009	1.991	2.011	2.039	1.998	1.816	1.763	1.695	1.656	1.569	1.542	1.394	1.344	1.294
779.944	1.941	1.981	1.956	1.977	2.02	1.933	1.8	1.727	1.645	1.596	1.54	1.493	1.387	1.336	1.31
784.937	1.982	1.958	2.002	2.022	1.985	1.928	1.796	1.722	1.649	1.615	1.516	1.47	1.39	1.312	1.318
789.936	1.969	1.959	1.966	1.938	1.965	1.919	1.793	1.692	1.62	1.616	1.514	1.48	1.367	1.296	1.297
794.94	1.948	1.938	1.96	1.968	1.999	1.912	1.772	1.704	1.638	1.557	1.52	1.428	1.365	1.327	1.287
799.939	1.958	1.935	1.945	1.961	1.973	1.907	1.79	1.673	1.613	1.589	1.462	1.466	1.382	1.292	1.273
804.935	1.923	1.901	1.906	1.939	1.962	1.893	1.742	1.693	1.612	1.557	1.469	1.414	1.358	1.301	1.266
809.928	1.917	1.933	1.955	1.938	1.908	1.859	1.76	1.668	1.625	1.562	1.492	1.413	1.349	1.263	1.241
814.945	1.941	1.891	1.949	1.935	1.932	1.857	1.798	1.68	1.621	1.539	1.486	1.416	1.316	1.281	1.235
819.95	1.942	1.885	1.927	1.929	1.944	1.842	1.784	1.662	1.625	1.542	1.492	1.392	1.333	1.246	1.22
824.95	1.945	1.916	1.934	1.879	1.955	1.852	1.763	1.695	1.598	1.531	1.465	1.388	1.341	1.254	1.257
829.943	1.935	1.863	1.912	1.888	1.903	1.833	1.785	1.689	1.598	1.522	1.443	1.404	1.315	1.25	1.241
834.942	1.927	1.885	1.927	1.921	1.95	1.799	1.776	1.685	1.614	1.561	1.471	1.407	1.343	1.245	1.258
839.938	1.952	1.897	1.918	1.945	1.904	1.787	1.767	1.68	1.592	1.538	1.434	1.418	1.307	1.234	1.23
844.954	1.91	1.933	1.923	1.932	1.925	1.821	1.779	1.654	1.596	1.515	1.444	1.395	1.313	1.232	1.242
849.94	1.951	1.933	1.921	1.906	1.925	1.813	1.797	1.68	1.598	1.535	1.471	1.376	1.298	1.215	1.277
854.934	1.907	1.932	1.917	1.96	1.92	1.779	1.756	1.643	1.571	1.544	1.439	1.365	1.299	1.227	1.246
859.95	1.953	1.912	1.914	1.904	1.935	1.805	1.748	1.662	1.576	1.54	1.441	1.401	1.337	1.241	1.218
864.949	1.915	1.932	1.868	1.968	1.932	1.815	1.766	1.652	1.586	1.562	1.448	1.38	1.299	1.226	1.225
869.942	1.921	1.936	1.909	1.899	1.883	1.792	1.752	1.667	1.553	1.514	1.452	1.366	1.274	1.231	1.226
874.941	1.924	2.024	1.907	1.923	1.906	1.811	1.739	1.653	1.556	1.544	1.407	1.382	1.286	1.223	1.244
879.947	1.962	1.933	1.949	1.93	1.949	1.791	1.746	1.691	1.574	1.533	1.446	1.388	1.314	1.228	1.221
884.94	1.949	1.968	1.893	1.911	1.964	1.806	1.755	1.642	1.556	1.519	1.416	1.372	1.314	1.248	1.224
889.937	1.926	1.939	1.876	1.929	1.919	1.813	1.726	1.625	1.569	1.506	1.45	1.381	1.263	1.212	1.229
894.932	1.927	1.958	1.953	1.868	1.923	1.804	1.782	1.662	1.565	1.536	1.435	1.381	1.283	1.199	1.216
899.929	1.912	1.968	1.907	1.908	1.924	1.796	1.711	1.669	1.529	1.506	1.423	1.38	1.313	1.21	1.226
904.946	1.921	1.955	1.916	1.898	1.915	1.808	1.732	1.655	1.541	1.525	1.452	1.369	1.303	1.228	1.217
909.954	1.955	1.957	1.891	1.906	1.961	1.776	1.713	1.65	1.54	1.515	1.447	1.362	1.299	1.199	1.226
914.948	1.946	1.955	1.898	1.894	1.942	1.793	1.76	1.657	1.534	1.523	1.457	1.34	1.3	1.239	1.225
919.944	1.945	1.932	1.93	1.93	1.955	1.777	1.76	1.636	1.51	1.516	1.396	1.341	1.271	1.229	1.195
924.942	1.886	1.945	1.923	1.918	1.932	1.781	1.775	1.659	1.505	1.498	1.409	1.343	1.303	1.229	1.205
929.938	1.921	1.939	1.939	1.894	1.925	1.812	1.776	1.662	1.504	1.533	1.401	1.358	1.287	1.227	1.196
934.945	1.902	1.964	1.923	1.9	1.948	1.805	1.72	1.653	1.508	1.506	1.395	1.353	1.289	1.229	1.199
939.937	1.895	1.934	1.911	1.917	1.91	1.835	1.73	1.679	1.524	1.513	1.409	1.332	1.289	1.211	1.182
944.933	1.896	1.975	1.944	1.86	1.907	1.84	1.72	1.694	1.507	1.494	1.395	1.352	1.266	1.227	1.194
949.962	1.935	1.955	1.927	1.881	1.933	1.809	1.756	1.675	1.497	1.49	1.386	1.325	1.291	1.23	1.216
954.958	1.917	1.962	1.972	1.919	1.922	1.858	1.747	1.678	1.451	1.495	1.39	1.328	1.273	1.24	1.208
959.965	1.924	1.969	1.94	1.844	1.955	1.88	1.734	1.664	1.494	1.533	1.407	1.336	1.292	1.226	1.189
964.961	1.941	1.911	1.939	1.897	1.933	1.886	1.717	1.681	1.474	1.51	1.399	1.358	1.256	1.24	1.203
969.954	1.899	1.97	1.909	1.887	1.906	1.845	1.755	1.662	1.484	1.511	1.381	1.318	1.286	1.223	1.2
974.952	1.955	1.93	1.969	1.913	1.936	1.89	1.737	1.689	1.45	1.509	1.405	1.359	1.261	1.207	1.171
979.948	1.937	1.953	1.95	1.935	1.921	1.905	1.738	1.677	1.485	1.528	1.392	1.346	1.296	1.224	1.187
984.955	1.899	1.962	1.906	1.925	1.993	1.86	1.741	1.693	1.508	1.524	1.374	1.331	1.25	1.235	1.168
989.951	1.888	1.901	1.96	1.905	1.902	1.893	1.751	1.649	1.484	1.518	1.386	1.323	1.275	1.225	1.197
994.963	1.922	1.962	1.948	1.925	1.909	1.903	1.749	1.691	1.475	1.528	1.356	1.336	1.267	1.197	1.166
999.963	1.894	1.891	1.939	1.888	1.927	1.874	1.732	1.689	1.478	1.515	1.362	1.347	1.293	1.201	1.181
1004.96	1.875	1.961	1.943	1.859	1.915	1.882	1.749	1.681	1.505	1.507	1.381	1.341	1.258	1.216	1.17
1009.95	1.898	1.938	1.936	1.893	1.896	1.886	1.737	1.663	1.476	1.501	1.348	1.325	1.269	1.236	1.189
1014.96	1.918	1.934	1.947	1.906	1.919	1.887	1.725	1.69	1.498	1.51	1.366	1.33	1.286	1.221	1.187
1019.96	1.893	1.927	1.903	1.885	1.919	1.889	1.721	1.662	1.476	1.532	1.349	1.296	1.265	1.206	1.189
s-Fig 4B
Peak Quantification
Peak Fura-2 ratio (800-1100s)	ms1	ms2	ms3
Mock	1.924	1.937	1.926
100	1.91	1.929	1.837
250	1.751	1.669	1.539
500	1.525	1.421	1.365
1000	1.297	1.231	1.215
s-Fig 4CD
	Th1-IFNg MFI			Th17-IL-17A MFI			iTreg-CTLA4 MFI
Dose nM	ms1	ms2	ms3	ms1	ms2	ms3	ms1	ms2	ms3
mock	7649	5132	6379.5	6883	5386	6116.5	5367	4662	4616
20	4381	2292	3343.5	1521	1583	1533	7317	5822	6007
50	4082	1459	2771.5	1098	1156	1153	8351	6413	6485
100	3539	1454	2525.5	1072	1093	1110.5	7327	6787	6686
250	2893	1787	2324	840	941	890.5	7188	5023	5075
500	2670	1568	2128	899	843	896	3928	3416	3474
Normalize to mean of mock		6386.83			6128.5			4881.67
Dose nM	ms1	ms2	ms3	ms1	ms2	ms3	ms1	ms2	ms3
mock	1.19762	0.803528	0.998852	1.12311	0.878845	0.998042	1.09942	0.955002	0.945579
20	0.685942	0.358863	0.523499	0.248185	0.258301	0.250143	1.49887	1.19263	1.23052
50	0.639127	0.228439	0.43394	0.179163	0.188627	0.188137	1.71069	1.31369	1.32844
100	0.554109	0.227656	0.395423	0.17492	0.178347	0.181203	1.50092	1.3903	1.36961
250	0.452963	0.279794	0.363874	0.137065	0.153545	0.145305	1.47245	1.02895	1.0396
500	0.418048	0.245505	0.333185	0.146692	0.137554	0.146202	0.804643	0.699761	0.711642
P-Value
Mock vs 20	0.00717621	Th1 vs Treg	1	8.19482e-09	Th17 vs Treg	1	0.0341915
Mock vs 50	0.00876132	Th1 vs Treg	0.0043544	5.72778e-09	Th17 vs Treg	0.000396397	0.0260645
Mock vs 100	0.0029721	Th1 vs Treg	0.00444389	2.6741e-09	Th17 vs Treg	0.000623006	0.000526081
Mock vs 250	0.00022492	Th1 vs Treg	0.000559868	1.28657e-08	Th17 vs Treg	6.9354e-06	0.290264
Mock vs 500	0.000181466	Th1 vs Treg	0.00618317	4.38345e-09	Th17 vs Treg	0.00209937	0.00141839
s-Fig4EF
	Th1-Tbet MFI			Th17-RORgt MFI			iTreg-Foxp3 MFI
Dose nM	ms1	ms2	ms3	ms1	ms2	ms3	ms1	ms2	ms3
mock	2071	1748	1749	2823.33	2503.33	2510.33	14346	14493	18200
20	2048	1889	1853	2195.33	1989.33	1953.33	14707	14711	18185
50	2123	2038	2002	1958.33	1726.33	1712.33	13477	13311	13765
100	2327	2187	2170	1974.33	1807.33	1783.33	11693	12057	11592
250	2614	2287	2251	1896.33	1131.33	1154.33	11669	11288	10053
500	2996	2355	2322	1536.33	898.333	879.333	11456	11608	11519
Normalized to mock	Th1-Tbet MFI			Th17-RORgt MFI			iTreg-Foxp3 MFI
Dose nM	ms1	ms2	ms3	ms1	ms2	ms3	ms1	ms2	ms3
mock	1.11584	0.94181	0.942349	1.08077	0.958275	0.960954	0.914943	0.924318	1.16074
20	1.10345	1.01778	0.998384	0.840373	0.761516	0.747735	0.937966	0.938221	1.15978
50	1.14386	1.09806	1.07866	0.749649	0.66084	0.65548	0.859521	0.848934	0.877889
100	1.25377	1.17834	1.16918	0.755774	0.691846	0.682659	0.745743	0.768958	0.739301
250	1.40841	1.23222	1.21282	0.725916	0.433074	0.441878	0.744212	0.719913	0.641149
500	1.61422	1.26886	1.25108	0.588108	0.343882	0.336608	0.730628	0.740322	0.734646
		P-Value			P-Value
20	0.746949	Th1 vs Treg		0.0448373	Th17 vs Treg
50	0.000315486	Th1 vs Treg		0.00541864	Th17 vs Treg
100	9.18184e-05	Th1 vs Treg		0.170234	Th17 vs Treg
250	0.00111041	Th1 vs Treg		0.171584	Th17 vs Treg
500	0.00555294	Th1 vs Treg		0.0194878	Th17 vs Treg

## Sheet: Appendix Figure S6
Supplementary Figure 6A
[Inhibitor] vs. normalized response -- Variable slope
CD4+CD45RO+								CD4+IL7R+								CD4+IL-17+
	IC50		HillSlope		logIC50				IC50		HillSlope		logIC50				IC50		HillSlope		logIC50
TNFa	801.787	139.482	-0.61548	0.0720193	2.90406			TNFα	1566.03	304.585	-0.723563	0.0895306	3.1948			TNFa	1880.48	375.977	-0.631991	0.0682995	3.27427
IFNγ	594.207	265.524	-0.822612	0.331175	2.77394			IFNγ	384.887	91.4993	-0.888136	0.206133	2.58533			IFNγ	3318.62	9269.1	-0.923897	1.47523	3.52096
IL-2	116.535	24.4021	-0.922528	0.185206	2.06646			IL-2	168.386	14.9842	-1.03341	0.0946866	2.22631			IL-2	329.958	97.8093	-0.883885	0.253896	2.51846
IL-4	13574.7	27423.1	-0.680208	0.422824	4.13273			IL-4	11182.4	13124.8	-0.534135	0.185589	4.04853			IL-4	9558.38	16202.6	-0.645946	0.364285	3.98038
IL-13	4064.01	3508.18	-0.409061	0.120478	3.60895			IL-13	8515.95	9601.58	-0.523858	0.185753	3.93023			IL-13	2563.97	1670.9	-0.818595	0.313288	3.40891
IL-17	3122.92	3060.39	-0.700728	0.337914	3.49456			IL-17	950.149	270.751	-0.724488	0.152063	2.97779			IL-17	2752.03	1528.27	-0.88457	0.295858	3.43965
CD8+CD45RO+								CD8+IL7R+								Tregs
	IC50		HillSlope		logIC50				IC50		HillSlope		logIC50				IC50		HillSlope		logIC50
TNFa	1323.62	655.933	-0.801097	0.304917	3.12176			TNFa	1358.12	349.143	-0.815803	0.161885	3.13294			TNFa	1472.83	318.793	-0.626362	0.0784036	3.16815
IFNγ	1077.87	354.031	-0.95146	0.299494	3.03257			IFNγ	561.017	98.1482	-1.03967	0.214819	2.74898			IFNγ	2643.59	2791.9	-1.05577	0.769326	3.42219
IL-2	202.1	40.7944	-1.07398	0.251757	2.30557			IL-2	136.062	16.7975	-1.11259	0.159359	2.13374			IL-2	570.583	241.135	-0.50421	0.137187	2.75632
IL-4	4998.87	4662.8	-0.647067	0.249392	3.69887			IL-4	6937.98	6739.06	-0.70658	0.264595	3.84123			IL-4	1.09753	69.6655	1.46102	33.8764	0.0404178
IL-13	9179.7	16239.7	-0.366814	0.18354	3.96283			IL-13	4.44071e+149	2.65283e+151	-0.00459642	0.000808787	149.647			IL-13	1877.21	1370.04	-0.502659	0.170814	3.27351
IL-17	1754.66	766.709	-0.717295	0.199496	3.24419			IL-17	2256.61	2575.86	-0.678292	0.413211	3.35346			IL-17	1636.18	774.121	-1.21978	0.574684	3.21383
Supplementary Figure 6B
Expression levels fold change normalized to PMA/ionomycin +0nM BTP
CD4+CD45RO+
	0nM			15nM			62nM			125nM			250nM			500nM			1000nM
	Median	Max	Min	Median	Max	Min	Median	Max	Min	Median	Max	Min	Median	Max	Min	Median	Max	Min	Median	Max	Min
CD25	1.00025	1.23228	0.767476	0.909952	1.25212	0.76988	1.15206	1.21371	0.975207	1.20719	1.30785	1.0426	1.12893	1.25161	1.08176	1.19709	1.29289	1.06808	1.21538	1.51381	1.0031
CCR7	1.06729	1.22737	0.705342	1.01161	1.08626	0.770098	1.02185	1.2993	0.888238	1.08407	1.38339	0.931083	1.1138	1.1899	0.890995	1.0836	1.18977	1.0185	1.13747	1.23757	0.905675
CD27	1.06124	1.37836	0.560399	0.878312	1.37319	0.583458	1.06447	1.12326	0.748626	1.0555	1.11355	0.748907	0.800037	1.112	0.754928	0.761127	1.13586	0.719529	0.778096	1.34079	0.530293
CD40L	1.00077	1.0099	0.989328	0.915158	0.969262	0.842705	0.701172	0.875933	0.67896	0.61893	0.775316	0.58892	0.557487	0.701977	0.487361	0.329718	0.656257	0.29873	0.344428	0.406062	0.29584
CD137	1.01676	1.17339	0.809857	1.00055	1.11096	0.82851	0.925356	1.29383	0.875517	0.967793	1.29994	0.829379	0.99409	1.10018	0.768196	0.96157	1.14938	0.723626	0.887133	1.17588	0.760848
FasL	0.967631	1.10157	0.9308	0.95696	0.959532	0.899321	1.03629	1.12046	0.746035	1.05102	1.11122	0.734895	0.791782	1.10523	0.777928	0.721379	1.04056	0.689192	0.782626	0.883407	0.754014
PD-1	1.02765	1.31838	0.65397	0.789561	1.28894	0.661689	0.971448	1.07839	0.908231	0.968542	1.06455	0.968351	0.932085	0.954643	0.757652	0.900522	0.916476	0.685348	0.698031	1.23551	0.585988
IL-7R	1.03583	1.23058	0.733583	1.00426	1.10923	0.764677	0.952047	1.25412	0.939801	0.998963	1.23778	0.973453	0.969518	1.09712	0.962239	1.02344	1.04953	0.965478	1.08666	1.17334	0.805482
IL-2	0.941621	1.30777	0.750608	0.903219	1.08796	0.634917	0.639324	0.792213	0.377703	0.487331	0.644438	0.279469	0.374819	0.447275	0.269464	0.182179	0.377382	0.05539	0.117083	0.155086	0.066421
TNFa	0.955387	1.09678	0.947834	0.935389	0.987651	0.891461	0.815928	0.860236	0.716118	0.755262	0.819272	0.661714	0.700141	0.729621	0.657316	0.550293	0.654985	0.430351	0.502804	0.517532	0.429081
IFNγ	1.14536	1.26768	0.586962	1.1302	1.1379	0.592044	1.03483	1.07439	0.448966	0.957239	0.997852	0.419571	0.734749	0.88324	0.403459	0.477504	0.81574	0.237874	0.421371	0.538572	0.277677
IL-13	0.987968	1.03698	0.975054	0.909584	1.00554	0.817083	0.887289	0.96387	0.687254	0.843812	0.946747	0.671093	0.697387	0.916544	0.63363	0.611455	0.920844	0.57763	0.635013	0.738969	0.543384
IL-4	1.03595	1.10927	0.854778	0.966771	1.06451	0.863079	0.97082	1.10093	0.877706	0.95308	1.12901	0.843811	0.954609	0.992834	0.898609	0.882552	0.936933	0.848872	0.797585	0.992354	0.783118
IL-17	0.985778	1.14399	0.870233	0.95282	1.17109	0.786606	0.936744	1.08055	0.716574	1.0309	1.05256	0.766972	0.91384	1.07191	0.680633	0.71111	0.962742	0.50875	0.784774	0.840311	0.495599
CD4+IL7R+
	0nM			15nM			62nM			125nM			250nM			500nM			1000nM
	Median	Max	Min	Median	Max	Min	Median	Max	Min	Median	Max	Min	Median	Max	Min	Median	Max	Min	Median	Max	Min
CD25	1.02096	1.13948	0.83957	1.0675	1.08632	0.87733	1.14661	1.51707	1.01645	1.25361	1.74123	1.14269	1.3326	1.51673	1.2296	1.38723	1.78781	1.38556	1.64375	1.75772	1.38147
CCR7	1.08191	1.27994	0.638146	1.0254	1.24808	0.693913	1.18175	1.22959	0.876715	1.25015	1.31694	0.896309	1.19749	1.22233	0.971869	1.28977	1.39373	0.967725	1.35301	1.5017	0.938603
CD27	1.09197	1.32221	0.585823	0.990113	1.36208	0.614982	1.07163	1.18585	0.696814	1.05754	1.16691	0.695243	0.918564	1.18142	0.687998	0.859308	1.18681	0.660774	0.892552	1.35451	0.53872
CD40L	0.973621	1.08451	0.941869	0.993747	1.03664	0.894499	0.923195	0.953449	0.806047	0.827922	0.909419	0.72104	0.716293	0.832622	0.650028	0.500569	0.727414	0.442272	0.471062	0.606236	0.468064
CD137	1.0174	1.12698	0.85562	1.04666	1.09187	0.81312	0.956608	1.36737	0.923154	1.01941	1.44338	0.923373	1.07376	1.22617	0.868756	1.06494	1.38566	0.850949	1.01466	1.51998	0.925577
FasL	1.00799	1.13577	0.856239	1.00157	1.11212	0.841375	0.914459	1.05182	0.804859	0.922699	1.01462	0.80366	0.821117	1.02678	0.776189	0.758643	0.985747	0.732983	0.806998	0.899803	0.775049
PD-1	1.02772	1.30953	0.662743	0.925104	1.24413	0.659851	0.94934	1.0701	0.788519	0.962347	1.01004	0.775013	0.841502	0.867968	0.799707	0.763726	0.862595	0.711725	0.795732	1.09637	0.564978
IL-7R	0.965094	1.16808	0.866821	0.96708	1.17188	0.867386	0.989291	1.15922	0.879206	0.987617	1.14822	0.886827	0.983898	1.14127	0.895878	0.949322	1.10682	0.875805	0.96451	1.09405	0.876177
IL-2	1.03092	1.03145	0.93763	0.979768	0.98199	0.872027	0.682979	0.771128	0.611073	0.582728	0.588754	0.449657	0.458602	0.460382	0.430149	0.203276	0.377803	0.099955	0.17625	0.185303	0.078177
TNFa	0.976802	1.06199	0.961208	0.975604	1.01686	0.943904	0.91076	0.91121	0.866759	0.866801	0.896233	0.834459	0.813715	0.83849	0.781917	0.654124	0.747085	0.529881	0.623318	0.68404	0.518161
IFNγ	0.978407	1.15083	0.870759	0.962309	1.15524	0.853596	0.753047	1.0316	0.622794	0.63673	0.950233	0.504428	0.591241	0.829346	0.467227	0.32336	0.719602	0.190776	0.288087	0.499925	0.18443
IL-13	0.98772	1.10299	0.909293	0.979378	1.01916	0.879473	0.947483	1.0013	0.914989	0.910866	1.05035	0.792926	0.80255	0.988013	0.732103	0.699943	1.02129	0.689832	0.778872	0.847495	0.67018
IL-4	1.08558	1.09792	0.816505	0.96738	1.05474	0.857012	0.927575	1.04276	0.877893	0.926619	1.04504	0.843661	0.8987	0.903596	0.874822	0.820952	0.885631	0.745156	0.789104	0.839301	0.743815
IL-17	0.988966	1.24487	0.766163	0.951291	1.13048	0.94721	0.751857	1.00153	0.736201	0.853298	0.857267	0.748342	0.73107	0.763075	0.681357	0.552938	0.584015	0.549302	0.511692	0.589371	0.50299
CD4+IL-17+
	0nM			15nM			62nM			125nM			250nM			500nM			1000nM
	Median	Max	Min	Median	Max	Min	Median	Max	Min	Median	Max	Min	Median	Max	Min	Median	Max	Min	Median	Max	Min
CD25	1.03262	1.23988	0.727504	1.04325	1.26958	0.729598	1.13331	1.31779	0.791502	1.12884	1.26551	0.806854	1.04013	1.24117	0.843043	1.05084	1.31319	0.820923	0.919191	1.23533	0.738888
CCR7	1.10081	1.1491	0.750089	1.00668	1.10258	0.840578	1.08711	1.1647	1.03761	1.11215	1.26192	1.08631	1.10431	1.19915	1.00043	1.19717	1.32745	1.18168	1.14757	1.42847	1.06558
CD27	1.15228	1.23181	0.615911	1.10712	1.11833	0.655391	1.02486	1.25247	0.767136	1.01141	1.25624	0.735296	1.03173	1.05143	0.821459	0.923143	1.15811	0.790751	1.03831	1.24007	0.747387
CD40L	0.983002	1.10598	0.911016	0.913401	1.066	0.846359	0.832297	1.01431	0.818733	0.819191	0.949326	0.761574	0.830682	0.831266	0.652118	0.541624	0.807015	0.538223	0.52742	0.533858	0.513843
CD137	0.777809	1.51239	0.709796	0.861676	1.39455	0.730217	0.76997	1.57522	0.726793	0.754117	1.67303	0.708154	0.754363	1.32603	0.713636	0.712725	1.26087	0.678488	0.780708	0.976915	0.561585
FasL	1.07962	1.15775	0.762633	1.03431	1.06859	0.762241	0.943057	1.09989	0.756956	0.900008	1.03074	0.721043	0.891375	0.927334	0.691255	0.634408	0.643824	0.600581	0.603885	0.645879	0.403651
PD-1	1.07564	1.11413	0.810232	0.983525	1.09496	0.848617	1.00211	1.0144	0.886599	0.96541	0.973564	0.871702	0.860173	0.924846	0.848081	0.784195	0.839388	0.743588	0.726644	0.885199	0.70056
IL-7R	1.16648	1.17975	0.653763	1.27229	1.30217	0.670284	1.35847	1.35996	0.82748	1.34776	1.43354	0.920061	1.34423	1.44048	0.90852	1.49227	1.68666	0.837708	1.6758	1.97444	0.775066
IL-2	0.914468	1.44648	0.639048	0.940786	1.20935	0.6419	0.865744	1.11825	0.528484	0.663383	0.882782	0.459658	0.540308	0.628821	0.48548	0.3712	0.582863	0.179307	0.351261	0.361408	0.249578
TNFa	0.998614	1.04028	0.961104	0.967309	0.996257	0.914793	0.858613	0.89156	0.848516	0.84718	0.896879	0.827897	0.843549	0.873969	0.718784	0.693202	0.731328	0.631346	0.626776	0.642441	0.514657
IFNγ	0.796906	1.58863	0.614466	0.882366	1.47835	0.630157	0.873633	1.52012	0.458628	0.986428	1.46758	0.553447	0.781202	1.39287	0.504662	0.891532	1.41135	0.346362	0.712775	1.03043	0.466696
IL-13	0.915378	1.23157	0.853049	0.964343	1.02091	0.869226	0.953736	1.02502	0.942149	0.994276	1.04222	0.853538	0.858968	1.02389	0.729481	0.645475	0.974251	0.570915	0.793658	0.79864	0.551687
IL-4	0.987536	1.15826	0.854205	0.958694	1.05977	0.854368	0.903948	1.12739	0.798577	0.910881	1.22663	0.813638	0.935232	0.970248	0.885632	0.876829	0.941674	0.779862	0.821931	0.865119	0.722227
IL-17	1.04876	1.05272	0.898519	1.03863	1.04158	0.891832	1.02218	1.02575	0.826994	0.983869	1.02688	0.811331	0.984277	1.00747	0.771034	0.813461	0.841094	0.704497	0.801147	0.839959	0.522053
CD8+CD45RO+
	0nM			15nM			62nM			125nM			250nM			500nM			1000nM
	Median	Max	Min	Median	Max	Min	Median	Max	Min	Median	Max	Min	Median	Max	Min	Median	Max	Min	Median	Max	Min
CD25	1.03067	1.15952	0.809812	0.89016	1.0631	0.817804	1.0731	1.29555	1.0067	1.12742	1.43849	1.05937	1.16863	1.20714	1.10899	1.33944	1.34173	1.20667	1.40476	1.54608
CCR7	1.09262	1.18836	0.719017	0.951235	1.19837	0.776212	1.05392	1.16326	1.00319	1.14464	1.32553	1.06308	1.14631	1.20404	1.12838	1.39797	1.41898	1.1873	1.43002	1.63212
CD27	0.914567	1.53432	0.551118	0.790588	1.52679	0.580691	0.918847	1.30393	0.699204	0.894108	1.33204	0.705952	0.728397	1.29269	0.70847	0.666734	1.36358	0.651898	0.676477	1.53573
CD40L	0.985361	1.09903	0.915603	0.984757	1.03851	0.937268	0.885683	0.905429	0.728141	0.813377	0.834995	0.647242	0.661357	0.784671	0.558871	0.36105	0.66247	0.305557	0.358816	0.405297
CD137	0.96146	1.52532	0.513218	0.913677	1.50373	0.538748	1.36372	1.60541	0.724018	1.67833	1.85725	0.836656	1.47436	1.79214	0.942378	1.65563	1.93634	0.912411	1.81095	2.41586
FasL	1.00657	1.13884	0.854591	0.962353	1.01431	0.94256	1.17786	1.19862	0.772201	1.20963	1.21768	0.714937	0.966716	1.27794	0.73296	0.928428	1.13846	0.70651	0.88614	0.980857
PD-1	0.943115	1.50221	0.554671	0.77621	1.50297	0.552478	0.962022	1.09768	0.745113	0.875701	1.12609	0.718802	0.723395	1.01512	0.690989	0.641651	1.0798	0.581685	0.586639	1.37767
IL-7R	1.0744	1.29856	0.627033	1.05178	1.25098	0.650395	1.17264	1.2854	0.798145	1.26736	1.29799	0.85642	1.20632	1.23743	0.912411	1.16898	1.27417	0.88429	1.23603	1.33138
IL-2	1.03848	1.19763	0.763887	0.993682	1.17206	0.746762	0.699947	0.978577	0.614786	0.497567	0.818408	0.476788	0.412247	0.674123	0.384151	0.142753	0.568792	0.089953	0.110843	0.21648
TNFa	1.07096	1.11309	0.815943	1.08641	1.08705	0.775894	1.00146	1.04056	0.7143	0.941758	1.01213	0.65621	0.870029	0.978246	0.591809	0.683484	0.869646	0.38438	0.617744	0.729638
IFNγ	0.996043	1.08903	0.91493	1.00897	1.03891	0.899819	1.02208	1.05128	0.797176	0.945762	1.02294	0.720021	0.839827	0.985167	0.616417	0.647932	0.867511	0.350156	0.566288	0.734019
IL-13	0.955732	1.10563	0.938637	0.876279	1.13636	0.784473	0.793938	1.09031	0.678746	0.788813	0.98453	0.684138	0.769481	0.961163	0.639774	0.670102	0.948886	0.587341	0.679663	0.754202
IL-4	0.957409	1.13465	0.907944	0.967988	0.986345	0.925234	1.0084	1.10192	0.76533	0.982278	1.05989	0.731904	0.850753	0.956359	0.806288	0.792889	0.914825	0.702172	0.744626	0.77215
CD8+IL7R+
	0nM			15nM			62nM			125nM			250nM			500nM			1000nM
	Median	Max	Min	Median	Max	Min	Median	Max	Min	Median	Max	Min	Median	Max	Min	Median	Max	Min	Median	Max	Min
CD25	1.03631	1.14449	0.819199	1.14463	1.18208	1.08071	1.52736	1.60181	1.05258	1.58618	1.828	1.2639	1.51415	1.71731	1.47142	1.51391	1.91151	1.40729	1.75434	1.82289	1.49147
CCR7	1.00788	1.32146	0.670656	0.973477	1.34269	0.839123	1.17234	1.30951	0.884656	1.30302	1.35544	1.01557	1.2807	1.32623	0.981483	1.3908	1.58917	1.15235	1.35944	1.73705	1.02917
CD27	1.1258	1.30915	0.565056	0.965211	1.24882	0.731043	0.985722	1.11037	0.721248	0.92363	1.1493	0.732854	0.892967	1.06386	0.574176	0.808786	1.05586	0.628497	0.79122	1.14561	0.498595
CD40L	1.00406	1.48622	0.509719	0.941245	1.84715	0.77952	0.863884	2.05172	0.66617	0.648196	1.87255	0.535949	0.659404	1.963	0.479854	0.508084	1.18383	0.338272	0.444123	0.73899	0.253979
CD137	0.971316	1.09805	0.930635	0.782516	0.847305	0.766389	1.02837	1.13987	0.869038	1.33138	1.60473	1.12374	1.30434	1.49152	0.979026	1.0415	1.71188	0.994262	1.0966	1.72878	0.841489
FasL	1.04448	1.08554	0.869981	0.911478	1.09778	0.825929	1.09959	1.41482	0.911362	0.977047	1.04878	0.821754	0.872832	1.44531	0.82173	0.96311	1.10756	0.792376	0.902277	1.04614	0.856176
IL-7R	0.951669	1.11476	0.933569	0.976183	1.1144	0.93276	0.967331	1.11161	0.868797	0.951384	1.11785	0.910186	0.974719	1.11235	0.90686	0.968616	1.09753	0.89539	0.987083	1.08953	0.945853
IL-2	0.984328	1.08299	0.932686	0.917482	1.07025	0.848274	0.700355	0.833481	0.565157	0.539675	0.569556	0.338237	0.37676	0.539662	0.292506	0.091889	0.310904	0.078851	0.060757	0.166124	0.051753
TNFa	0.964492	1.07459	0.960915	1.02066	1.02373	0.912993	0.898455	0.953168	0.887955	0.851281	0.986286	0.825556	0.783461	0.946608	0.779211	0.675605	0.728776	0.473577	0.566562	0.72148	0.489778
IFNγ	0.986941	1.03781	0.975247	1.08096	1.11442	1.00105	0.898668	1.03515	0.814263	0.804821	0.958864	0.718312	0.7087	0.752355	0.615804	0.483857	0.707686	0.251103	0.40253	0.607022	0.194368
IL-13	1.02544	1.05256	0.922006	0.726632	1.04868	0.391484	0.803394	1.17368	0.65899	0.821207	1.90106	0.665907	0.87428	0.882911	0.829369	0.848631	0.943676	0.847305	0.846162	0.941758	0.745016
IL-4	1.00334	1.10313	0.893525	1.0053	1.04721	0.992853	1.0357	1.08773	0.8492	0.988496	0.995093	0.806781	0.902714	0.953028	0.895083	0.868575	0.874131	0.751819	0.809341	0.881303	0.759334
IL-17	1.07452	1.18885	0.736629	0.992639	0.997688	0.651841	0.900181	0.995947	0.644954	1.15343	1.28954	0.634679	0.959641	3.00887	0.730253	0.60077	0.631387	0.573221	0.719067	1.50001	0.713698
T regs
	0nM			15nM			62nM			125nM			250nM			500nM			1000nM
	Median	Max	Min	Median	Max	Min	Median	Max	Min	Median	Max	Min	Median	Max	Min	Median	Max	Min	Median	Max	Min
CD25	0.941851	1.12486	0.933289	0.938626	1.11183	0.932904	0.918833	1.09738	0.905798	0.922739	1.13657	0.918985	0.925292	1.11413	0.923753	0.921481	1.11726	0.920898	0.927607	1.12032	0.921067
CCR7	1.0307	1.35329	0.616013	0.967733	1.14061	0.679176	0.947452	1.51464	0.906676	1.015	1.5266	0.972911	1.03598	1.3355	0.911597	1.04924	1.38552	0.994691	1.16607	1.45456	0.833967
CD27	0.999588	1.44565	0.554761	0.852143	1.41735	0.573153	1.00943	1.20517	0.685682	1.01497	1.25026	0.707755	0.877409	1.17876	0.717501	0.844321	1.22843	0.696484	0.857957	1.37279	0.570705
CD40L	1.03236	1.09798	0.869666	0.910981	0.941411	0.871184	0.878864	1.10749	0.73148	0.889362	1.03948	0.625505	0.787993	0.833747	0.558958	0.708379	0.785781	0.342487	0.495382	0.747166	0.414922
CD137	1.00477	1.15786	0.837363	0.969846	1.10085	0.830378	0.932205	1.04143	0.719877	0.893129	1.07215	0.663571	0.932724	1.07173	0.617568	0.948171	0.959068	0.610077	0.876883	0.940629	0.69578
FasL	0.995528	1.08604	0.918433	0.948568	1.07847	0.914388	0.976855	0.998762	0.897543	1.0551	1.08309	0.894396	0.853963	1.05228	0.831147	0.761283	0.930188	0.70163	0.774719	0.816881	0.705206
PD-1	0.97495	1.38449	0.640563	0.773609	1.31405	0.651891	0.909127	0.984779	0.808695	0.882138	1.03627	0.853482	0.810789	0.878439	0.669442	0.760857	0.794341	0.602586	0.577638	0.985929	0.520032
IL-7R	1.02103	1.31636	0.662601	1.07888	1.2994	0.704162	1.0969	1.61232	0.891728	1.19927	1.72303	0.953986	1.23918	1.65659	1.01891	1.36646	1.66593	1.01203	1.34772	1.79949	0.884701
IL-2	0.866934	1.27051	0.862555	0.836989	1.0951	0.745575	0.714366	1.04338	0.50737	0.728618	0.85557	0.491106	0.572725	0.58579	0.479204	0.591711	0.613274	0.354442	0.398123	0.596106	0.38585
TNFα	1.02208	1.04794	0.929984	0.961004	0.996229	0.922908	0.853012	0.943521	0.768711	0.79735	0.918394	0.774907	0.772993	0.837456	0.705172	0.677193	0.697619	0.54239	0.546754	0.620992	0.542351
IFNγ	1.04646	1.10395	0.849591	1.03289	1.14422	0.834491	1.15258	1.2014	0.666766	1.12282	1.21484	0.638167	0.949667	1.13573	0.705061	0.808414	1.09367	0.563453	0.763874	0.823138	0.657224
IL-13	0.960183	1.26503	0.774782	0.900399	1.36625	0.825128	0.87112	0.875513	0.804309	0.78568	0.799811	0.652541	0.680986	0.808194	0.677453	0.62862	0.848124	0.538279	0.581611	0.624957	0.581116
IL-4	1.04006	1.13953	0.820415	1.05978	1.07695	0.823577	0.960069	1.26633	0.875431	0.96216	1.28465	0.882235	0.993182	1.07575	0.960649	1.01282	1.0679	0.884623	0.990143	1.03049	0.88122
IL-17	1.06336	1.11753	0.819111	1.06128	1.09743	1.04701	0.90036	1.17841	0.724785	0.969392	1.25496	0.769476	0.962096	1.11041	0.760012	0.814234	0.829935	0.550247	0.704388	0.813311	0.516744
Supplementary Figure 6C
CD19+HLA-DR+								CD11c+
	IC50		HillSlope		logIC50				IC50		HillSlope		logIC50
TNFα	12473.7	10525.6	-0.534482	0.13306	4.09599			TNFα	3191.73	2670.28	-0.947293	0.471575	3.50403
IFNγ	20361.3	59987.5	-0.613183	0.490736	4.30881			IFNγ	841.363	580.869	-0.828982	0.524318	2.92498
IL-6	7691.87	9028.35	-0.450492	0.166749	3.88603			IL-6	2.82864e+127	2.69644e+129	-0.0101785	0.00336452	127.452
IL-23p19	32623	82178.3	-0.379109	0.207369	4.51352			IL-23p19	18800.9	91016.5	-0.539597	0.698572	4.27418
CD19+HLA-DR+
	0nM			15nM			62nM			125nM			250nM			500nM			1000nM
	Median	Max	Min	Median	Max	Min	Median	Max	Min	Median	Max	Min	Median	Max	Min	Median	Max	Min	Median	Max	Min
CD25	0.922417	1.17481	0.902774	0.924523	1.24533	0.777514	0.955382	1.42074	0.893873	0.994333	1.53522	0.915255	0.903801	1.55094	0.800465	0.947367	1.53016	0.879986	1.00118	1.33271	0.91675
Fas	1.11204	1.279	0.608961	1.07146	1.20256	0.643549	1.12147	1.14114	0.685672	1.11411	1.2025	0.717067	1.03903	1.17705	0.740342	0.89974	1.17506	0.725452	0.998801	1.29083	0.609826
CCR7	1.03663	1.10379	0.859578	0.930348	1.11048	0.930327	1.06942	1.09478	1.04229	1.0853	1.1324	1.06396	1.02584	1.12622	0.923958	1.08023	1.12586	0.928051	0.980315	1.197	0.962381
CD27	1.08742	1.23795	0.674627	0.897302	1.25954	0.699082	0.969228	1.12147	0.778109	1.03059	1.03216	0.826262	0.866137	1.04724	0.855802	0.82598	1.02239	0.798179	0.811819	1.17727	0.61623
CD40	0.931463	1.17873	0.889811	0.894044	1.21531	0.727789	0.894426	1.45819	0.783012	0.924325	1.47765	0.795235	0.747621	1.47921	0.713563	0.829232	1.47522	0.702012	0.985087	1.21312	0.751763
CD38	0.971182	1.09611	0.932706	0.935331	0.971402	0.904288	1.06204	1.12729	0.810209	1.19509	1.2309	0.83114	0.905145	1.19299	0.782708	0.883793	1.15429	0.820757	0.941065	0.984637	0.91002
HLA-DR	1.02241	1.04627	0.931321	0.96452	1.01027	0.951325	1.01611	1.04969	0.963573	1.02058	1.05601	0.976117	0.978325	1.02617	0.954844	0.978196	1.00796	0.958033	0.968831	1.02229	0.944122
IL-7R	0.920723	1.37791	0.701371	1.05671	1.34105	0.671519	1.00882	1.0188	0.717589	0.991252	1.10693	0.711111	0.971969	1.0503	0.703437	1.05002	1.07975	0.690958	1.22919	1.40904	0.688385
IgA	0.951782	1.14563	0.902583	0.978852	1.10708	0.896796	1.01664	1.11072	0.89278	1.01669	1.14504	0.916669	1.01933	1.09565	0.896977	0.994686	1.11077	0.905812	0.978824	1.10599	0.924493
IgM	1.04456	1.12847	0.826967	0.96364	1.06533	0.85129	0.919636	1.13173	0.720259	0.965509	1.05217	0.768905	0.998871	1.09393	0.84666	0.989027	1.02558	0.808268	0.947456	1.02196	0.760848
TNFα	0.984162	1.08562	0.930218	0.955935	1.0683	0.942045	0.935246	0.956292	0.898	0.921916	0.956781	0.880599	0.88747	0.976441	0.844355	0.834791	0.848393	0.824963	0.815614	0.858177	0.722021
IFNγ	1.06092	1.0625	0.876583	0.926808	1.06301	0.9181	0.997765	1.05473	0.817143	1.0314	1.0587	0.874157	0.94004	1.05883	0.809599	0.884413	1.10096	0.715145	0.812619	0.986705	0.792596
IL-6	0.9751	1.0514	0.973499	0.931366	0.94766	0.920984	0.909045	1.0357	0.693841	0.929346	1.04514	0.685898	0.827048	0.921137	0.752536	0.762324	0.912882	0.636962	0.704443	0.745721	0.677041
IL-23p19	1.11809	1.1264	0.75551	0.974506	1.05026	0.802825	0.898083	0.97515	0.786983	0.928597	1.00691	0.824688	0.84409	0.960036	0.829238	0.778453	0.9412	0.750357	0.76742	0.883497	0.699497
CD11c+
	0nM			15nM			62nM			125nM			250nM			500nM			1000nM
	Median	Max	Min	Median	Max	Min	Median	Max	Min	Median	Max	Min	Median	Max	Min	Median	Max	Min	Median	Max	Min
CD25	1.01183	1.16926	0.818914	0.935644	0.979236	0.851667	0.933177	1.3715	0.930535	0.954998	1.31445	0.795521	1.02941	1.11604	0.927033	0.978064	1.20425	0.851069	1.07893	1.18485	0.87813
Fas	0.947872	1.25138	0.800749	0.922666	1.30585	0.839243	1.14199	1.20652	0.948379	1.0606	1.16953	0.967396	1.07137	1.2042	0.99822	1.08962	1.32228	1.01197	1.15979	1.52317	0.904243
CCR7	1.05503	1.0986	0.846362	0.922327	1.09649	0.808229	1.2007	1.20689	0.940823	1.25664	1.32485	0.976583	1.00063	1.31923	0.981045	1.06931	1.29346	0.974554	1.09751	1.35673	1.07129
CD27	0.914082	1.3893	0.696616	0.748034	1.58149	0.728023	0.975768	1.07251	0.827122	0.892417	1.21898	0.886389	0.849907	1.15089	0.737468	0.862154	1.14658	0.590565	0.685784	1.35181	0.641384
CD40	1.06015	1.06393	0.875924	0.874544	1.18293	0.861107	0.910658	1.04312	0.804101	0.900727	1.03266	0.826779	0.94588	1.00287	0.893339	0.858618	0.946922	0.741479	0.916166	1.16157	0.904299
CD38	0.930398	1.147	0.922606	0.971528	0.981888	0.911767	1.14427	1.16702	0.762516	1.18341	1.20135	0.814206	0.912471	1.20046	0.808321	0.929395	1.24022	0.835541	1.01294	1.02099	0.972128
HLA-DR	1.01587	1.14368	0.840456	0.830506	1.08903	0.716829	1.03627	1.16789	0.787596	1.17551	1.20366	0.757408	1.14902	1.25819	0.703881	0.995	1.16522	0.918494	0.966305	1.13313	0.934715
IL-7R	1.09284	1.29761	0.609549	0.86755	1.28904	0.649856	1.05618	1.20822	0.711613	0.969401	1.28321	0.77454	1.0376	1.13793	0.838482	1.09353	1.10301	0.81526	1.06571	1.44532	0.627688
IgA	0.956309	1.19704	0.846655	0.942045	1.17345	0.87318	0.931517	1.19471	0.923543	0.938164	1.17293	0.904748	0.939647	1.12076	0.903591	0.956401	1.11813	0.887982	0.938131	1.18184	0.879425
IgM	0.98772	1.04451	0.967773	0.962448	1.30701	0.941151	1.11791	1.19451	0.954076	1.09583	1.19171	0.965773	1.06333	1.15606	0.941363	1.03419	1.20846	1.01179	1.11384	1.23315	1.03438
TNFa	0.992266	1.10342	0.904317	1.10158	1.19564	1.0077	0.965064	1.16118	0.934926	0.915467	1.1252	0.895601	0.829055	1.07849	0.725508	0.735479	0.978777	0.725919	0.793318	0.824634	0.717627
IFNγ	0.989173	1.30469	0.706133	0.862646	1.34447	0.729503	0.823057	1.37341	0.470467	0.752305	1.31089	0.440877	0.541263	1.21269	0.461056	0.38198	1.10442	0.276629	0.375111	0.756195	0.294679
IL-6	0.904163	1.32964	0.766196	0.8222	1.25944	0.766827	0.984714	1.00608	0.767456	0.945568	1.0302	0.843723	0.915128	1.13008	0.828631	0.890509	1.00856	0.8637	0.915675	1.42923	0.684066
IL-23p19	1.12119	1.20803	0.670782	0.952383	1.11808	0.648587	0.940913	1.44678	0.857103	0.78582	1.35278	0.67849	0.850574	0.872154	0.791638	0.823102	0.996393	0.794753	0.872218	0.97552	0.695864

## Sheet: Appendix Figure S9
Supplementary Figure 9
TNFa expression levels, raw data
Cluster ID	UC +P/I						CD +P/I
1	0.402495	0.353646	0.481563	0.336104	0.589927	0.41846	0.337926	0.366388	0.346849	0.374333	0.532506	0.461659
3	1.25696	1.23605	2.40869	0.761202	1.08019	1.15267	0.953564	0.709003	2.50683	0.41046	NA	0.79704
10	1.38577	1.11786	0.801057	0.921648	0.995499	1.5908	0.764993	0.889263	0.583458	0.69154	0.801323	0.847436
7	4.42016	4.35568	3.97875	3.65331	3.41963	4.36753	3.50018	3.63647	4.35883	4.0903	3.91262	3.48049
5	5.2451	4.88911	5.10504	4.74188	5.13335	5.27624	4.87027	5.40953	5.30915	5.64586	5.24846	5.37917
6	5.28485	5.3742	5.26278	4.92544	5.32006	5.39393	4.93637	5.43712	5.47301	5.69832	5.33444	5.37974
15	4.08312	3.53843	3.80827	3.2986	3.79454	3.68773	3.36384	3.94317	3.40557	3.53146	3.78854	3.56085
12	4.27752	3.89549	4.41661	3.31391	4.19719	4.10408	3.51998	5.10855	4.26064	4.66	4.56798	4.27118
16	4.61703	4.69879	4.52382	4.26494	4.81087	4.79065	4.39567	4.60954	4.64675	5.22951	4.68876	4.6911
19	4.34003	4.47716	3.85632	4.13262	4.41609	4.38002	4.35342	4.22087	4.52948	4.70393	4.44822	4.61678

## Sheet: Appendix Figure S10
s-Fig 10A
	﻿IFNγ and IL-17 producing cell % in CD4
	Vehicle	CM4620
	1.4	2.8
	2.5	0.9
	5.1	1.8
	1.6	0.9
	2.1	1.2
	2.4
T.test	0.179969
s-Fig 10B
	IL-2 Level / gram colon tissue				IL-10 Level / gram colon tissue
	Vehicle	CM4620			Vehicle	CM4620
	11.67	13.72			4.61	7.82
	16.64	6.38			9.38	6.21
	10.54	6.89			9.45	3.86
	18.97	11.61			9.8	6.43
	10.61	7.34			3.68	9.82
	16.43				3.08
T.test	0.0434513				0.926103

## Sheet: Appendix Figure S11
Supplementary Figure 11B
Calcium Traces
CD4+	IBD			Not-Inflamed					CD8+	IBD			Not-Inflamed
Time s	Mean	SEM	N	Mean	SEM	N			Time s	Mean	SEM	N	Mean	SEM	N
0	1.04768	0.0117662	12	0.935866	0.0215267	8			0	1.13509	0.0293068	12	1.07026	0.0707187	8
10	1.03454	0.0112085	12	0.944036	0.0179254	8			10	1.13722	0.0306493	12	1.08619	0.066708	8
20	1.02048	0.0107885	12	0.951797	0.0176067	8			20	1.11064	0.0235736	12	1.0768	0.060268	8
30	1.05501	0.0101581	12	0.95098	0.0201546	8			30	1.12072	0.0250148	12	1.09028	0.0706429	8
40	1.0654	0.0100082	12	0.932598	0.0141634	8			40	1.1305	0.030708	12	1.08783	0.0638643	8
50	1.05899	0.00627358	12	0.945261	0.0142414	8			50	1.16259	0.0212511	12	1.08578	0.0712419	8
60	1.06326	0.00970806	12	0.9375	0.0178614	8			60	1.13233	0.0284051	12	1.14788	0.079335	8
70	1.06877	0.0108576	12	0.943627	0.0248939	8			70	1.14303	0.0297343	12	1.09355	0.0706078	8
80	1.06754	0.00843905	12	0.936275	0.0185174	8			80	1.13478	0.0253989	12	1.06618	0.0618908	8
90	1.0544	0.0119311	12	0.952206	0.0188637	8			90	1.12439	0.0261383	12	1.07435	0.0664698	8
100	1.05134	0.0146931	12	0.938317	0.0202343	8			100	1.11278	0.0320725	12	1.09518	0.058353	8
110	1.06112	0.00939739	12	0.954248	0.0212598	8			110	1.15678	0.0211668	12	1.12377	0.0731718	8
120	1.05318	0.0082975	12	0.931781	0.0172532	8			120	1.12836	0.0295141	12	1.07271	0.0667761	8
130	1.05776	0.00815661	12	0.95098	0.016211	8			130	1.1574	0.0359606	12	1.12296	0.0657114	8
140	1.05654	0.00916824	12	0.950163	0.0138063	8			140	1.10636	0.0242826	12	1.09886	0.0664898	8
150	1.05837	0.00832967	12	0.944036	0.0150067	8			150	1.12317	0.0248172	12	1.1299	0.0913693	8
160	1.0544	0.0140997	12	0.946895	0.0262148	8			160	1.10758	0.0208493	12	1.07843	0.0665622	8
170	1.03759	0.0100586	12	0.940359	0.0161963	8			170	1.1467	0.0319032	12	1.16748	0.115566	8
180	1.0544	0.00606505	12	0.94281	0.020183	8			180	1.11767	0.0410958	12	1.1156	0.0728439	8
190	1.0379	0.00905126	12	0.932598	0.0146531	8			190	1.1088	0.0232931	12	1.06985	0.0637881	8
200	1.05043	0.00935527	12	0.941993	0.0190629	8			200	1.13386	0.0269119	12	1.08946	0.0698939	8
210	1.04554	0.0139541	12	0.939134	0.0202201	8			210	1.08802	0.0325013	12	1.06373	0.0645669	8
220	1.04187	0.0103186	12	0.947712	0.0229258	8			220	1.11797	0.0284578	12	1.14502	0.088952	8
230	1.03148	0.00887074	12	0.939951	0.0234516	8			230	1.11614	0.023662	12	1.06699	0.0607093	8
240	1.03026	0.00753314	12	0.935458	0.0167291	8			240	1.10697	0.0258576	12	1.05515	0.0593799	8
250	1.03423	0.011746	12	0.943219	0.0176628	8			250	1.11736	0.0241901	12	1.11152	0.0666751	8
260	1.04493	0.0108576	12	0.957516	0.0172373	8			260	1.10758	0.0273966	12	1.06822	0.0697942	8
270	1.04034	0.0101982	12	0.938725	0.0202561	8			270	1.11767	0.0282828	12	1.0335	0.052603	8
280	1.04676	0.00553738	12	0.947712	0.0129399	8			280	1.10666	0.0229573	12	1.1299	0.0757013	8
290	1.03362	0.00941364	12	0.926879	0.0192836	8			290	1.0761	0.0215816	12	1.09559	0.0718576	8
300	1.02751	0.00821109	12	0.928513	0.0162748	8			300	1.1198	0.0331685	12	1.05678	0.0643181	8
310	1.02751	0.00724879	12	0.934232	0.0185733	8			310	1.09016	0.0307942	12	1.10458	0.0839149	8
320	1.03362	0.011874	12	0.919526	0.016409	8			320	1.09811	0.019293	12	1.10008	0.0867464	8
330	1.50672	0.0588857	12	1.23489	0.021002	8			330	1.51864	0.0547959	12	1.34477	0.0557817	8
340	1.65617	0.0592404	12	1.32353	0.0279557	8			340	1.61675	0.0576988	12	1.40237	0.0279723	8
350	1.67359	0.0626136	12	1.35989	0.0264876	8			350	1.64395	0.0679154	12	1.38725	0.020249	8
360	1.65709	0.0510279	12	1.35049	0.0186073	8			360	1.63722	0.0674008	12	1.46359	0.0366373	7
370	1.69835	0.0519062	12	1.34232	0.0303232	8			370	1.67757	0.0691234	12	1.44071	0.0346836	7
380	1.68612	0.059276	12	1.33742	0.0256783	8			380	1.68612	0.0621083	12	1.45016	0.0606646	8
390	1.68612	0.0556826	12	1.34518	0.0168675	8			390	1.62469	0.0710018	12	1.37949	0.0480111	8
400	1.70721	0.0639168	12	1.32026	0.0167206	8			400	1.73441	0.05928	12	1.40564	0.0355982	8
410	1.6357	0.0653289	12	1.29208	0.0207783	8			410	1.74694	0.0898191	12	1.35743	0.0425641	8
420	1.66748	0.0588554	12	1.33088	0.0100299	8			420	1.68276	0.060482	12	1.41708	0.0397803	8
430	1.70538	0.0594389	12	1.31944	0.0158872	8			430	1.73441	0.0832877	12	1.4951	0.167016	8
440	1.70355	0.0611183	12	1.27288	0.0351592	8			440	1.67482	0.0755549	12	1.40074	0.0582434	8
Influx rate summary
CD4+	IBD	Not-Inflamed			Unpaired T test		p.value
Number of values	12	8			IBD vs Inflamed		0.0124
Mean	0.03113	0.0202
Std. Deviation	0.01008	0.005596
Std. Error of Mean	0.002909	0.001978
CD8+	IBD	Not-Inflamed			Unpaired T test		p.value
Number of values	12	8			IBD vs Inflamed		0.0667
Mean	0.02593	0.01726
Std. Deviation	0.01024	0.008889
Std. Error of Mean	0.002955	0.003143
