# Supplementary material for: Store‐operated calcium entry controls innate and adaptive immune cell function in inflammatory bowel disease
Source: EMBO Mol Med. 2022 Aug 2;14(9):e15687. doi: 10.15252/emmm.202215687 (PMC9449601; doi:10.15252/emmm.202215687)
Supplement: Supplementary file 4 — Source Data for Figure 1 [file EMMM-14-e15687-s011.xlsx]

## Sheet: Souce Data Figure 1
Fig1A, Calcium influx in Th1, Th17 and iTreg cells
time in s	6 S2 Th1								7 S2 Th17								8 S2 iTreg								10 O1 Th1								11 O1 Th17								12 O1 iTreg								14 S1 Th1
0	1	1	1	1	1	1	1	1	1	1	1	1	1	1	1	1	1	1	1	1	1	1	1	1	1	1	1	1	1	1	1	1	1	1	1	1	1	1	1	1	1	1	1	1	1	1	1	1	1
1.5136	1.16388	1.08082	1.30677	1.37661	1.23426	1.2681	1.13933	1.13891	1.14731	1.10681	1.32092	1.37032	1.36912	1.46169	1.25073	1.2418	1.24493	1.16633	1.51365	1.49203	1.3734	1.3332	1.32546	1.35753	1.61888	1.39565	1.58196	1.35265	1.27508	1.30389	1.26331	1.38229	1.57908	1.33017	1.55526	1.5294	1.39293	1.68613	1.31661	1.59706	1.86377	1.67741	1.96245	1.66887	1.70129	1.74322	1.47359	1.47154	1.5234
5.4925	1.16001	1.07327	1.2991	1.37107	1.24081	1.26675	1.13631	1.12715	1.15098	1.0832	1.31227	1.3576	1.37116	1.43324	1.26377	1.23798	1.26703	1.15566	1.52017	1.49065	1.3703	1.33272	1.33609	1.35119	1.62312	1.38766	1.58864	1.32421	1.27769	1.3063	1.25803	1.36807	1.58177	1.33398	1.56499	1.52585	1.38811	1.66616	1.31131	1.59091	1.8351	1.68104	1.98483	1.69852	1.68606	1.75046	1.45728	1.45402	1.50861
9.49	1.17494	1.05919	1.30568	1.36973	1.23961	1.25826	1.13919	1.12534	1.15781	1.08426	1.29028	1.34701	1.36646	1.43036	1.25556	1.23094	1.27916	1.15458	1.54726	1.4812	1.38017	1.3436	1.34587	1.34898	1.6338	1.39453	1.61019	1.30897	1.27659	1.31414	1.26746	1.36475	1.54681	1.34938	1.57386	1.52813	1.37983	1.6525	1.30616	1.58329	1.87213	1.69782	2.01142	1.65829	1.6699	1.74361	1.45705	1.45809	1.49699
13.5106	1.18499	1.07305	1.29948	1.35099	1.22513	1.25419	1.13539	1.12103	1.1731	1.07274	1.2936	1.35948	1.36335	1.42198	1.24363	1.23326	1.269	1.15264	1.52693	1.47952	1.37616	1.3283	1.33699	1.35342	1.64852	1.40486	1.58656	1.31	1.27776	1.30585	1.261	1.35984	1.51629	1.36635	1.54945	1.52103	1.3681	1.654	1.3103	1.5553	1.87027	1.68152	2.02798	1.67147	1.66609	1.74537	1.44937	1.44613	1.50219
17.5146	1.19224	1.07675	1.29458	1.34813	1.23036	1.24708	1.13608	1.11979	1.15265	1.06749	1.31717	1.37162	1.34693	1.39881	1.2475	1.22878	1.26462	1.13408	1.53362	1.5185	1.36376	1.32981	1.3232	1.35421	1.64485	1.41012	1.5624	1.31384	1.27432	1.3097	1.24779	1.35717	1.50635	1.37339	1.56159	1.51108	1.36441	1.64197	1.30993	1.55809	1.85284	1.67391	2.01366	1.6965	1.66998	1.73074	1.43116	1.4456	1.48714
21.5115	1.16876	1.07331	1.29759	1.34967	1.21117	1.24555	1.14184	1.12355	1.15796	1.06543	1.30492	1.37301	1.3424	1.41366	1.24103	1.23732	1.28436	1.14757	1.52549	1.49969	1.36758	1.33753	1.32825	1.35574	1.70081	1.42499	1.56443	1.33717	1.28251	1.29652	1.24185	1.35023	1.48564	1.38449	1.53841	1.53556	1.3573	1.64338	1.31326	1.56013	1.83629	1.69848	2.02781	1.63974	1.69532	1.70982	1.43459	1.43217	1.51566
25.5225	1.17207	1.0702	1.27875	1.34462	1.21518	1.24802	1.14692	1.12052	1.17111	1.05732	1.30604	1.3616	1.31924	1.40352	1.25697	1.23574	1.2779	1.13894	1.52708	1.49724	1.37141	1.33894	1.33338	1.35517	1.69958	1.39917	1.57403	1.35498	1.28522	1.28705	1.23993	1.35157	1.49015	1.38816	1.49995	1.53422	1.33919	1.61567	1.31696	1.55962	1.83033	1.72957	2.01892	1.61077	1.69617	1.69389	1.4322	1.42999	1.53958
29.4968	1.15533	1.05605	1.29795	1.34246	1.20285	1.24064	1.14886	1.11701	1.17043	1.07046	1.30102	1.35095	1.309	1.41283	1.2571	1.23145	1.27719	1.13478	1.54508	1.51542	1.36295	1.31927	1.332	1.35491	1.71206	1.40606	1.55362	1.36347	1.27659	1.3065	1.23615	1.34753	1.50013	1.40871	1.50349	1.52289	1.33001	1.61943	1.32401	1.55876	1.87654	1.69124	2.03397	1.61464	1.6844	1.6933	1.41985	1.43185	1.54414
33.5305	1.12668	1.05382	1.30311	1.3466	1.19607	1.24346	1.1461	1.12675	1.15864	1.09324	1.30993	1.37176	1.31164	1.411	1.24174	1.2284	1.26645	1.13719	1.56649	1.50978	1.35806	1.32621	1.32421	1.35287	1.70434	1.40318	1.54091	1.3891	1.27928	1.3122	1.2331	1.34537	1.49855	1.40039	1.51944	1.52543	1.33746	1.65607	1.32312	1.55831	1.91452	1.65007	2.01448	1.58601	1.67863	1.67745	1.42658	1.44058	1.55219
37.4948	1.12066	1.06141	1.2982	1.3455	1.20864	1.24931	1.15092	1.12685	1.15889	1.10371	1.33105	1.37447	1.32893	1.41072	1.24371	1.22806	1.24671	1.1362	1.54867	1.51033	1.33363	1.33177	1.32169	1.36252	1.6874	1.39287	1.52252	1.38879	1.28888	1.30162	1.23683	1.34844	1.51826	1.40195	1.52684	1.53374	1.33391	1.64626	1.33545	1.55964	1.90511	1.6455	1.97889	1.61831	1.6928	1.66407	1.42239	1.43484	1.54547
41.5113	1.12322	1.04724	1.29029	1.34649	1.21175	1.23861	1.16113	1.13047	1.14697	1.12228	1.31872	1.37579	1.33448	1.40826	1.2528	1.23486	1.23118	1.13682	1.55107	1.53824	1.33939	1.34707	1.32828	1.34968	1.66855	1.36942	1.52448	1.3902	1.28945	1.29194	1.2554	1.35573	1.53738	1.40526	1.53045	1.54728	1.33629	1.64637	1.33969	1.56136	1.88796	1.68925	1.95246	1.5998	1.68442	1.66138	1.42962	1.42915	1.55262
45.5128	1.10526	1.04531	1.2842	1.35655	1.21476	1.24214	1.15544	1.12983	1.15876	1.13998	1.3166	1.39096	1.34447	1.43082	1.23735	1.24605	1.22688	1.16043	1.53926	1.52279	1.3556	1.35142	1.33536	1.35404	1.69488	1.34725	1.53548	1.39249	1.27099	1.2766	1.26507	1.35499	1.5428	1.40423	1.51471	1.56012	1.33979	1.654	1.33725	1.56571	1.87557	1.70936	1.93836	1.59952	1.67102	1.65145	1.43698	1.43394	1.55626
49.4965	1.12102	1.0436	1.27495	1.36816	1.20887	1.23982	1.15998	1.1201	1.14645	1.13837	1.30283	1.39733	1.3507	1.41933	1.24675	1.24415	1.20915	1.14712	1.55445	1.52748	1.34975	1.34443	1.33227	1.35095	1.67585	1.34191	1.53392	1.38389	1.26235	1.29369	1.28289	1.35359	1.54905	1.41076	1.50564	1.5476	1.33323	1.66293	1.33699	1.56704	1.89931	1.66372	1.93316	1.64013	1.65331	1.65333	1.42618	1.44761	1.5447
53.5056	1.12308	1.06042	1.29651	1.38091	1.20816	1.23958	1.1507	1.123	1.146	1.13715	1.30288	1.41997	1.3508	1.42992	1.2431	1.24344	1.22328	1.14533	1.53748	1.5263	1.34071	1.34552	1.32948	1.34667	1.64966	1.35095	1.51297	1.36379	1.25773	1.30442	1.27741	1.34534	1.55649	1.38643	1.5243	1.53284	1.33627	1.68022	1.32609	1.55411	1.89583	1.63057	1.93509	1.6347	1.64001	1.65047	1.42356	1.44093	1.52249
57.4845	1.13326	1.0702	1.28399	1.37408	1.21756	1.25009	1.14773	1.12639	1.14684	1.13273	1.2975	1.41762	1.35502	1.42631	1.23843	1.25488	1.21564	1.16182	1.52476	1.53725	1.33373	1.35159	1.3252	1.34923	1.6542	1.3477	1.52208	1.38455	1.26133	1.29685	1.28159	1.33918	1.53657	1.37519	1.52626	1.53422	1.33184	1.68897	1.32906	1.53734	1.88519	1.63585	1.93647	1.61393	1.62181	1.65466	1.4284	1.43393	1.52967
61.5111	1.14829	1.07232	1.28511	1.36173	1.22882	1.25498	1.14957	1.12153	1.14891	1.12289	1.28396	1.4152	1.3558	1.44477	1.23725	1.26068	1.20724	1.16317	1.48472	1.51816	1.3371	1.3366	1.31873	1.34599	1.66196	1.36031	1.53286	1.38304	1.2592	1.28836	1.28174	1.32737	1.53383	1.37208	1.49279	1.51058	1.3375	1.67388	1.32708	1.53229	1.85116	1.64238	1.93216	1.60701	1.63506	1.64963	1.43671	1.41774	1.53837
65.5026	1.14748	1.0726	1.27296	1.3747	1.19686	1.25012	1.13874	1.12314	1.15255	1.12545	1.2814	1.40116	1.33546	1.42973	1.23537	1.26378	1.21301	1.1475	1.50305	1.49931	1.35528	1.3121	1.31986	1.33034	1.69269	1.37857	1.52643	1.39851	1.24549	1.29283	1.28479	1.31574	1.54233	1.37078	1.48748	1.51373	1.33289	1.7037	1.32234	1.5172	1.82704	1.62282	1.91999	1.59922	1.62978	1.66143	1.44374	1.40523	1.55903
69.5116	1.13885	1.0716	1.27693	1.38184	1.19106	1.25952	1.13106	1.12448	1.15823	1.10007	1.28243	1.38747	1.32791	1.43009	1.23156	1.25358	1.22465	1.13777	1.49828	1.4649	1.34501	1.3046	1.32117	1.34076	1.70508	1.39398	1.53679	1.39413	1.24314	1.3064	1.26916	1.3165	1.55874	1.36207	1.48965	1.49996	1.32738	1.67219	1.32584	1.50662	1.83795	1.58387	1.93512	1.59915	1.61509	1.6567	1.45038	1.39826	1.51425
73.5057	1.14561	1.06562	1.28814	1.38667	1.19831	1.2556	1.13299	1.12685	1.16466	1.09498	1.26847	1.37443	1.33	1.4257	1.24531	1.25141	1.21118	1.12524	1.51542	1.45799	1.33845	1.28561	1.31767	1.32884	1.71709	1.41334	1.53728	1.39974	1.24775	1.30699	1.26398	1.30443	1.53441	1.36007	1.49678	1.4791	1.31633	1.65984	1.32706	1.50003	1.83493	1.59185	1.91422	1.58691	1.60452	1.65714	1.43747	1.38632	1.51705
77.5046	1.13496	1.0641	1.28968	1.37923	1.20762	1.25316	1.13292	1.13205	1.16764	1.10558	1.28182	1.36059	1.32381	1.42417	1.24523	1.25648	1.20629	1.11282	1.49582	1.45187	1.34696	1.2771	1.32428	1.32049	1.72787	1.4097	1.55614	1.38672	1.25069	1.28764	1.25299	1.29385	1.54781	1.33458	1.51573	1.47845	1.3188	1.65086	1.30935	1.48993	1.83289	1.59768	1.91871	1.57161	1.58609	1.64473	1.43216	1.37779	1.48731
81.5087	1.13277	1.05787	1.27784	1.3713	1.19791	1.26278	1.13866	1.12562	1.17891	1.11239	1.26319	1.34814	1.33239	1.42761	1.2358	1.2512	1.20427	1.10462	1.4983	1.45739	1.34943	1.26876	1.3207	1.31104	1.71721	1.42534	1.5595	1.40068	1.26015	1.27335	1.2529	1.28933	1.52553	1.33946	1.52213	1.48864	1.32792	1.668	1.3118	1.48816	1.83923	1.61532	1.91184	1.57911	1.58314	1.65351	1.42589	1.38098	1.48677
85.4875	1.14699	1.06279	1.29811	1.37294	1.19312	1.26468	1.14298	1.12189	1.19358	1.10472	1.26441	1.35171	1.33408	1.42429	1.24051	1.24011	1.21288	1.09424	1.49825	1.45202	1.34834	1.26408	1.32606	1.31353	1.72369	1.44322	1.58457	1.38117	1.27469	1.26066	1.26402	1.2896	1.55039	1.34733	1.49678	1.50674	1.32529	1.65681	1.32128	1.48172	1.83671	1.63176	1.92017	1.58546	1.57214	1.65342	1.42718	1.38196	1.47345
89.5166	1.15163	1.05505	1.83301	1.38013	1.18774	1.2447	1.14661	1.1097	1.19823	1.10252	1.94511	1.27275	1.33332	1.41577	1.24749	1.17557	1.20936	1.07717	2.19622	1.36151	1.34137	1.26255	1.33323	1.26185	1.52457	1.2564	2.21176	1.37256	1.26861	1.25908	1.17972	1.24522	1.38873	1.22476	2.20351	1.53813	1.3197	1.6439	1.21129	1.43285	1.73531	1.54773	2.32479	1.59036	1.5245	1.64632	1.37827	1.3695	1.45474
93.4806	1.18677	1.08501	1.9246	1.40556	1.24427	1.24156	1.15964	1.11721	1.21185	1.159	1.95062	1.30194	1.3537	1.43681	1.25584	1.17031	1.24073	1.11032	2.20879	1.43542	1.37584	1.30181	1.32306	1.27171	1.49381	1.25432	2.2526	1.36973	1.31761	1.2846	1.1625	1.24955	1.38548	1.29099	2.30653	1.54246	1.38384	1.70414	1.20188	1.46971	1.73539	1.5668	2.38638	1.64601	1.61583	1.66802	1.36148	1.42466	1.45516
97.5095	1.24392	1.13571	2.06972	1.47828	1.33764	1.27965	1.17061	1.14908	1.24634	1.27047	1.95896	1.36043	1.39477	1.50259	1.26352	1.17898	1.28178	1.17728	2.25578	1.52513	1.46412	1.38675	1.32915	1.27895	1.54269	1.34383	2.33522	1.39213	1.45537	1.3236	1.16572	1.28433	1.45479	1.40763	2.47431	1.58341	1.52233	1.84972	1.20574	1.58829	1.77452	1.61827	2.44581	1.76378	1.80057	1.713	1.39349	1.5673	1.56822
101.509	1.32399	1.19242	2.25752	1.56331	1.4265	1.31878	1.20184	1.19521	1.26622	1.37803	2.00268	1.43792	1.4455	1.57332	1.28146	1.19287	1.34427	1.24601	2.34316	1.61807	1.59039	1.52054	1.36098	1.29694	1.61353	1.47026	2.4478	1.40831	1.65829	1.39691	1.18453	1.35795	1.58099	1.52728	2.68991	1.67283	1.70374	2.00273	1.25132	1.73576	1.843	1.64745	2.51914	1.89959	2.00989	1.79348	1.46472	1.75525	1.67322
105.513	1.42025	1.26058	2.48561	1.67513	1.54028	1.38815	1.24463	1.2603	1.32692	1.52663	2.04856	1.53436	1.52498	1.67496	1.29931	1.20958	1.41555	1.3452	2.43887	1.73047	1.73689	1.65227	1.39674	1.32538	1.68604	1.59644	2.59408	1.45566	1.87387	1.48073	1.19938	1.46286	1.6833	1.69499	2.89209	1.79678	1.90128	2.17006	1.30929	1.90436	1.9187	1.72811	2.56388	2.04455	2.25322	1.87661	1.56219	1.96496	1.81243
109.512	1.52436	1.33616	2.74706	1.78692	1.67957	1.48348	1.29017	1.3373	1.38036	1.71299	2.14897	1.65701	1.61056	1.79121	1.34184	1.24568	1.48991	1.44215	2.55255	1.84262	1.91119	1.81197	1.43527	1.36546	1.80174	1.70693	2.76042	1.47424	2.13835	1.60044	1.24007	1.5846	1.83831	1.83969	3.10012	1.96052	2.1392	2.32519	1.36963	2.1171	2.00643	1.80483	2.6452	2.21787	2.56741	1.9884	1.67762	2.20949	1.93908
113.505	1.63752	1.44591	3.01951	1.91969	1.85248	1.6035	1.36183	1.42565	1.45141	1.93975	2.23195	1.79655	1.70982	1.92841	1.38847	1.29083	1.55039	1.55263	2.68583	1.96767	2.1476	1.99674	1.48289	1.39244	1.8856	1.80072	2.86104	1.5345	2.41653	1.69473	1.25929	1.71744	1.96426	1.97608	3.34772	2.14048	2.41657	2.51828	1.41071	2.35604	2.07707	1.84646	2.75121	2.35993	2.91592	2.09809	1.78812	2.5264	2.03205
117.518	1.79967	1.56247	3.62854	2.08333	2.02135	1.7702	1.44541	1.55323	1.54665	2.20759	2.4494	2.08274	1.8183	2.09305	1.42795	1.40919	1.64968	1.6973	2.96695	2.29353	2.42666	2.20616	1.52977	1.51772	2.26887	2.2364	3.10072	1.61588	2.80718	1.8305	1.38218	1.95067	2.36971	2.37261	3.52306	2.30885	2.68617	2.75491	1.63088	2.72883	2.29467	2.09163	2.89047	2.52762	3.39641	2.23464	1.96513	2.99104	2.13465
121.529	1.89147	1.60061	3.86318	2.20378	2.17308	1.9571	1.51765	1.66096	1.6083	2.31678	2.58607	2.25613	1.93097	2.26019	1.45664	1.47179	1.71481	1.79272	3.12092	2.41146	2.68452	2.39523	1.60293	1.59326	2.40851	2.39704	3.23319	1.7043	3.07714	1.92203	1.43451	2.11672	2.54429	2.3993	3.50554	2.50447	2.82804	2.83157	1.72771	3.00867	2.3782	2.18054	2.99641	2.58584	3.56271	2.36078	2.12688	3.27602	2.2416
125.522	1.90856	1.61845	3.98437	2.28448	2.24885	2.09409	1.61088	1.72806	1.66421	2.40831	2.75369	2.39141	2.02924	2.40446	1.49487	1.53465	1.76607	1.84363	3.26717	2.50839	2.93527	2.51978	1.66824	1.66356	2.48012	2.3956	3.30882	1.78127	3.09702	2.01774	1.469	2.19207	2.55881	2.33709	3.42389	2.64697	2.79856	2.79346	1.80773	3.12613	2.44168	2.18644	3.06996	2.59919	3.52715	2.46145	2.23645	3.39466	2.20188
129.496	1.96214	1.65206	4.05386	2.34037	2.30977	2.27712	1.69527	1.78269	1.74307	2.50332	2.93254	2.5192	2.13903	2.53483	1.53388	1.57885	1.81956	1.93143	3.38043	2.5879	3.1099	2.58189	1.71388	1.76193	2.45894	2.31779	3.32093	1.84226	3.01934	2.0745	1.49244	2.21467	2.53593	2.28149	3.25719	2.73206	2.72564	2.75891	1.82406	3.17532	2.4934	2.23574	3.15066	2.53081	3.48943	2.52667	2.29676	3.4479	2.1492
133.506	1.97965	1.69419	4.0647	2.40558	2.35388	2.39882	1.75954	1.82011	1.80173	2.53945	3.12265	2.68437	2.23489	2.66197	1.56284	1.61685	1.86722	1.972	3.52996	2.6512	3.30206	2.65772	1.76031	1.85996	2.46186	2.24461	3.31161	1.8982	2.88466	2.17994	1.5224	2.17988	2.51703	2.18663	3.13161	2.70437	2.60883	2.70913	1.83314	3.2302	2.50807	2.2594	3.25043	2.51681	3.41606	2.61511	2.29294	3.46945	2.05186
137.495	2.0127	1.72266	4.13535	2.47229	2.43241	2.4981	1.83043	1.84849	1.81568	2.56702	3.2584	2.81221	2.34261	2.80895	1.59634	1.65969	1.90135	2.03215	3.66161	2.75156	3.48185	2.73315	1.82037	1.95651	2.47089	2.19364	3.30866	1.98921	2.74457	2.20733	1.52697	2.12797	2.46835	2.11754	3.00902	2.61324	2.47414	2.67874	1.82505	3.27325	2.47192	2.25417	3.36462	2.48246	3.29508	2.64749	2.28189	3.52539	1.95569
141.494	2.02594	1.69879	4.20484	2.5427	2.49662	2.62697	1.88522	1.88309	1.84212	2.61852	3.44454	2.91384	2.46501	2.95845	1.61752	1.70035	1.95883	2.04632	3.74516	2.78745	3.62515	2.81739	1.87722	2.10089	2.44731	2.12148	3.34876	2.03101	2.60056	2.28048	1.53066	2.07286	2.41893	2.04278	2.92964	2.4895	2.35044	2.62084	1.81877	3.33983	2.48	2.24153	3.39465	2.45162	3.23139	2.72017	2.29683	3.58644	1.91548
145.532	2.05452	1.72766	4.29262	2.62376	2.56204	2.73814	1.91681	1.89647	1.86294	2.66314	3.65621	2.99069	2.596	3.10331	1.64262	1.74864	2.01349	2.07376	3.78939	2.86179	3.79674	2.91452	1.9395	2.22547	2.39652	2.03432	3.34913	2.07181	2.43719	2.29975	1.54434	2.03495	2.3468	2.00892	2.8995	2.36144	2.24808	2.56454	1.79797	3.44166	2.4587	2.18472	3.43682	2.41023	3.17234	2.78882	2.32261	3.62495	1.87963
149.517	2.06015	1.73846	4.37409	2.67543	2.61396	2.81277	1.96608	1.90608	1.95044	2.72193	3.82542	3.12538	2.71523	3.26457	1.68133	1.78862	2.02287	2.11526	3.86803	2.89428	3.97443	2.98619	2.0139	2.35506	2.36823	1.96083	3.34933	2.08022	2.32377	2.3508	1.56401	1.98279	2.30222	1.97311	2.88563	2.29114	2.15371	2.53064	1.80591	3.43085	2.4988	2.15788	3.45125	2.36601	3.07545	2.80493	2.31874	3.70368	1.83332
153.536	2.1358	1.76771	4.42571	2.71148	2.69171	2.90095	2.01723	1.92493	1.99392	2.72917	3.98708	3.25897	2.85686	3.37839	1.72095	1.82155	2.06477	2.16944	3.96076	2.92862	4.0317	3.03969	2.1011	2.52167	2.32154	1.89118	3.3224	2.06597	2.22334	2.32509	1.57494	1.95541	2.2782	1.92192	2.83501	2.20507	2.06861	2.48249	1.79595	3.4478	2.47806	2.16653	3.47533	2.31503	3.02359	2.81714	2.31976	3.73574	1.83201
157.514	2.12188	1.74855	4.47153	2.78694	2.82684	2.97178	2.05767	1.94356	2.03872	2.73728	4.13319	3.38602	2.98043	3.54553	1.75199	1.85482	2.09555	2.18717	4.00361	2.94869	4.10196	3.07134	2.19532	2.6777	2.2814	1.84326	3.26227	2.04542	2.13641	2.30349	1.58384	1.92007	2.24769	1.90383	2.82068	2.10452	1.99507	2.43537	1.78152	3.485	2.42686	2.12958	3.49749	2.28748	2.97589	2.81347	2.3261	3.781	1.82115
161.531	2.15901	1.71502	4.57909	2.81905	2.92558	3.09835	2.0785	1.96079	2.04583	2.77313	4.26488	3.45738	3.11971	3.67498	1.77704	1.89263	2.14415	2.22569	4.04365	2.96797	4.19839	3.14948	2.27809	2.8603	2.22949	1.80571	3.2279	2.03536	2.08119	2.2079	1.59156	1.89791	2.19832	1.86779	2.82878	2.0613	1.94293	2.39594	1.76252	3.51685	2.40869	2.11158	3.51197	2.26403	2.96431	2.7982	2.36391	3.7978	1.83435
165.523	2.16693	1.73399	4.58507	2.85907	3.0091	3.20371	2.10399	1.97357	2.10725	2.78948	4.37937	3.53098	3.26327	3.75956	1.79394	1.92554	2.16772	2.23909	4.0776	2.94018	4.31282	3.17669	2.3746	3.03573	2.18191	1.77139	3.18513	1.97921	2.00496	2.1641	1.5972	1.87356	2.18296	1.87043	2.84697	2.04081	1.91003	2.36201	1.743	3.51346	2.40886	2.09317	3.4427	2.22667	2.95297	2.8132	2.38039	3.80891	1.86949
169.506	2.16059	1.76701	4.57911	2.91782	3.05199	3.29677	2.14035	1.99732	2.13494	2.761	4.45458	3.61243	3.38845	3.86912	1.81289	1.96883	2.20028	2.27089	4.13309	2.99209	4.40308	3.19698	2.46702	3.19972	2.16912	1.77598	3.16166	1.94374	1.95656	2.08531	1.5986	1.86293	2.16204	1.87421	2.85133	2.03312	1.87363	2.30357	1.73535	3.53677	2.38779	2.11405	3.42959	2.2222	2.91036	2.77197	2.37681	3.79976	1.82453
173.52	2.14161	1.77593	4.55519	2.92648	3.1579	3.35428	2.19513	2.02122	2.17544	2.71624	4.53146	3.74903	3.5226	3.95885	1.84401	1.98936	2.20276	2.28373	4.18576	2.98557	4.42866	3.19061	2.59937	3.35367	2.13526	1.75725	3.12814	1.88522	1.90556	2.01961	1.60656	1.83669	2.15929	1.85678	2.84181	2.04549	1.84806	2.27579	1.75053	3.53206	2.37844	2.11321	3.41097	2.21091	2.85028	2.7536	2.40419	3.80059	1.78343
177.504	2.16059	1.77006	4.5364	2.97245	3.22637	3.41713	2.24762	2.05023	2.16295	2.70863	4.65259	3.75491	3.74104	4.02878	1.8855	2.02081	2.24817	2.29925	4.22627	2.98884	4.41857	3.18607	2.68795	3.51945	2.10499	1.73153	3.07741	1.84714	1.87184	1.94481	1.60011	1.829	2.15081	1.86185	2.81963	1.99684	1.83379	2.23704	1.71994	3.58076	2.35486	2.14539	3.40913	2.2245	2.84747	2.73176	2.41585	3.84043	1.78089
181.538	2.15022	1.74865	4.57485	3.04904	3.29508	3.50143	2.27417	2.08189	2.1845	2.74006	4.69869	3.78436	3.8771	4.11601	1.89698	2.04881	2.26905	2.31444	4.28084	3.0486	4.54114	3.17941	2.78411	3.65955	2.10183	1.73149	3.03887	1.82339	1.84305	1.906	1.61247	1.81496	2.14927	1.886	2.79032	1.99743	1.83998	2.22704	1.70073	3.59243	2.33696	2.10549	3.38846	2.21984	2.82051	2.74905	2.4133	3.84796	1.79229
185.518	2.16064	1.76885	4.58785	3.06028	3.33827	3.56806	2.3038	2.12	2.18831	2.74263	4.73961	3.81163	4.05542	4.11698	1.91287	2.0861	2.29275	2.32427	4.30168	3.0746	4.61879	3.21644	2.87695	3.81386	2.08833	1.73385	3.03239	1.82934	1.82346	1.8762	1.61355	1.80516	2.12855	1.87196	2.8349	2.02896	1.84747	2.21721	1.71246	3.58316	2.31144	2.11804	3.37124	2.23214	2.78579	2.73258	2.44415	3.81007	1.76346
189.536	2.17578	1.79793	4.57042	3.13361	3.42325	3.62818	2.35911	2.14545	2.22531	2.74796	4.76804	3.91048	4.21428	4.15018	1.95579	2.12057	2.29695	2.33677	4.33383	3.11558	4.55869	3.21272	2.98502	3.9451	2.08513	1.74247	3.00539	1.7942	1.80039	1.86451	1.6021	1.79559	2.12188	1.88978	2.8243	2.01578	1.84857	2.19696	1.70849	3.55409	2.32787	2.09986	3.30678	2.22797	2.74782	2.69938	2.44607	3.86462	1.75439
193.516	2.20155	1.79852	4.61483	3.1981	3.46071	3.67161	2.40041	2.17776	2.23431	2.7543	4.8424	3.96317	4.36478	4.18403	1.99489	2.14206	2.29812	2.35726	4.35422	3.13943	4.54503	3.22803	3.07418	4.06849	2.08903	1.7238	2.98208	1.77824	1.79493	1.82545	1.58998	1.78487	2.08183	1.89953	2.85172	1.99854	1.84493	2.17059	1.71435	3.57516	2.30643	2.09039	3.3101	2.22954	2.72761	2.67613	2.44991	3.8938	1.76119
197.519	2.22767	1.81286	4.6585	3.21327	3.56357	3.66946	2.40968	2.21224	2.26509	2.76804	4.86372	4.00816	4.48288	4.20883	2.0242	2.16633	2.29155	2.3818	4.30455	3.18	4.55572	3.2501	3.18432	4.20122	2.04167	1.71877	2.94976	1.75669	1.7914	1.81922	1.58563	1.76861	2.08223	1.89012	2.88373	1.98245	1.86875	2.18097	1.69527	3.56099	2.27971	2.09605	3.33158	2.22421	2.71186	2.69053	2.46411	3.87601	1.77703
201.529	2.24588	1.8227	4.67209	3.28546	3.54361	3.72006	2.42708	2.23875	2.25987	2.78105	4.81114	4.02015	4.64969	4.28366	2.05179	2.19581	2.32815	2.42439	4.33571	3.16944	4.61364	3.25362	3.23003	4.29176	2.03599	1.71935	2.92667	1.74252	1.80532	1.79774	1.57525	1.77106	2.08686	1.89826	2.90236	2.00567	1.90509	2.15342	1.66926	3.58267	2.30384	2.0967	3.35572	2.22687	2.72748	2.65743	2.44886	3.83819	1.77377
205.517	2.2547	1.82674	4.71487	3.28271	3.60747	3.79218	2.44315	2.2591	2.27078	2.79282	4.81538	4.14396	4.75034	4.30925	2.07044	2.21655	2.33733	2.46591	4.35888	3.22198	4.6687	3.2992	3.33412	4.36069	2.02169	1.72804	2.91235	1.70659	1.80142	1.77983	1.5767	1.7562	2.08782	1.90249	2.91581	2.02184	1.91339	2.1522	1.66131	3.57243	2.29874	2.06262	3.36093	2.22292	2.7302	2.609	2.44812	3.80915	1.76595
209.526	2.22811	1.85615	4.70172	3.29214	3.64409	3.83123	2.45898	2.27667	2.30147	2.76692	4.83468	4.22818	4.85785	4.3247	2.12949	2.24391	2.36005	2.43158	4.32704	3.17311	4.61164	3.31853	3.41893	4.44985	2.02095	1.73996	2.92513	1.65933	1.81122	1.75513	1.58168	1.7492	2.0622	1.89968	2.98217	2.02846	1.91498	2.16075	1.63825	3.54686	2.30654	2.10867	3.38719	2.2066	2.72767	2.60885	2.48649	3.78331	1.73731
213.5	2.22083	1.87507	4.7166	3.31905	3.68635	3.84389	2.4991	2.29188	2.31344	2.77158	4.83199	4.23022	4.92848	4.38241	2.18198	2.26856	2.36152	2.45634	4.33102	3.21245	4.60107	3.3015	3.4865	4.50822	2.04258	1.74874	2.9463	1.62017	1.81039	1.73793	1.55727	1.74567	2.06142	1.92039	2.93879	2.023	1.9173	2.16584	1.61997	3.52798	2.32252	2.11261	3.39701	2.18115	2.72823	2.58955	2.48945	3.85555	1.75945
217.524	2.17871	1.88008	4.72612	3.32405	3.73262	3.83429	2.52899	2.31018	2.30083	2.71948	4.84828	4.13292	4.96885	4.41728	2.21819	2.29907	2.34603	2.46058	4.31166	3.18143	4.66983	3.35878	3.52869	4.55876	2.05279	1.73908	2.93774	1.60226	1.81801	1.73428	1.57218	1.74054	2.0432	1.93878	2.9646	2.03639	1.93429	2.21436	1.62676	3.5298	2.29902	2.11292	3.41103	2.20353	2.75887	2.62575	2.49149	3.78383	1.74464
221.513	2.17563	1.86976	4.69234	3.33811	3.81412	3.86346	2.53485	2.3534	2.29372	2.7137	4.86033	4.18235	4.99777	4.47508	2.25935	2.34537	2.36901	2.47209	4.33753	3.1959	4.73384	3.38496	3.61315	4.64206	2.05168	1.73766	2.95045	1.59431	1.81408	1.73907	1.57881	1.74818	2.04024	1.91829	2.92932	2.06815	1.9339	2.20391	1.61938	3.49539	2.31781	2.13795	3.43858	2.2109	2.76502	2.64251	2.47345	3.759	1.71836
225.532	2.18362	1.86804	4.64782	3.31882	3.86543	3.89952	2.59185	2.35247	2.30422	2.68403	4.93062	4.25156	5.11427	4.49594	2.30407	2.36074	2.39402	2.45837	4.38306	3.21533	4.80071	3.36761	3.64071	4.65362	2.08971	1.73369	2.95613	1.62525	1.78689	1.73914	1.58985	1.72506	2.0379	1.92961	2.89467	2.07145	1.95145	2.18635	1.6268	3.46315	2.33666	2.12587	3.41927	2.1788	2.75834	2.57789	2.46551	3.74919	1.71399
229.522	2.17174	1.85496	4.69098	3.35466	3.9576	3.8833	2.60642	2.37828	2.2852	2.69533	5.03354	4.30834	5.2042	4.46428	2.36038	2.38689	2.36921	2.47101	4.34638	3.25061	4.77376	3.39252	3.70872	4.76762	2.11037	1.74506	2.92794	1.62193	1.77656	1.73437	1.58678	1.72797	2.02556	1.93068	2.88879	2.05102	1.92637	2.20182	1.62817	3.4258	2.33713	2.14382	3.3736	2.19145	2.74271	2.5703	2.47708	3.7925	1.75731
233.52	2.15221	1.88235	4.69742	3.41806	3.9813	3.91763	2.6536	2.4042	2.28789	2.69078	5.03606	4.27711	5.18464	4.45296	2.39015	2.42552	2.36361	2.46497	4.29268	3.20111	4.789	3.39163	3.72647	4.8474	2.11469	1.75483	2.9366	1.63417	1.77051	1.7342	1.56557	1.73272	2.0198	1.9018	2.9018	2.0712	1.94133	2.21211	1.62302	3.41391	2.33396	2.17449	3.32523	2.20041	2.74942	2.62129	2.49092	3.79498	1.77542
237.524	2.18387	1.85848	4.7004	3.45711	4.06908	3.91186	2.68781	2.42281	2.25654	2.65605	5.05807	4.26404	5.25915	4.49413	2.43889	2.4339	2.37078	2.48368	4.28497	3.19025	4.83381	3.39008	3.70388	4.8929	2.10492	1.76966	2.93219	1.69565	1.77241	1.7186	1.54625	1.74647	2.04202	1.88307	2.88151	2.06924	1.93618	2.2188	1.62897	3.40252	2.3468	2.14565	3.31278	2.21846	2.74575	2.59443	2.45854	3.78388	1.78647
241.518	2.17253	1.84808	4.66576	3.50523	4.08991	3.99359	2.70361	2.44012	2.24627	2.68092	5.08082	4.31425	5.3336	4.43781	2.48613	2.45828	2.37356	2.46567	4.27342	3.16907	4.82096	3.44813	3.74869	4.91678	2.10487	1.7863	2.91594	1.71717	1.79315	1.71761	1.56609	1.74602	2.03861	1.87735	2.91839	2.03911	1.93101	2.21081	1.626	3.40549	2.36506	2.11732	3.30569	2.21381	2.7789	2.60698	2.44496	3.71013	1.79667
245.557	2.20494	1.84257	4.72489	3.54837	4.10783	4.02112	2.72243	2.44854	2.26272	2.73682	5.07809	4.33431	5.41189	4.3949	2.52071	2.46503	2.39522	2.44308	4.29384	3.1706	4.84375	3.40729	3.75743	4.93384	2.12817	1.79121	2.90371	1.73288	1.80444	1.68847	1.55486	1.7525	2.04939	1.8522	2.93262	2.05813	1.93576	2.20075	1.60775	3.42633	2.3943	2.12574	3.30205	2.20178	2.77074	2.5761	2.42886	3.7398	1.81025
249.502	2.21892	1.83317	4.74503	3.55463	4.11879	4.05475	2.73855	2.44011	2.26301	2.73686	5.10653	4.31684	5.48395	4.36464	2.55113	2.47037	2.41961	2.45966	4.27204	3.14836	4.82963	3.43806	3.78383	4.9367	2.11584	1.81003	2.87093	1.73757	1.81704	1.65404	1.52539	1.75334	2.07252	1.8584	2.95021	2.04077	1.94329	2.2361	1.59761	3.44738	2.38095	2.09321	3.29501	2.16881	2.76681	2.53847	2.42467	3.7006	1.81291
253.533	2.22799	1.81644	4.8052	3.6309	4.10307	4.04658	2.73913	2.44562	2.23288	2.7815	5.10475	4.24723	5.50336	4.35953	2.5884	2.49991	2.41894	2.47714	4.26448	3.18983	4.7683	3.47574	3.8276	4.97368	2.08713	1.844	2.90631	1.70693	1.85124	1.64343	1.51774	1.77115	2.07119	1.84777	2.95926	2.0705	1.93085	2.24925	1.57588	3.46056	2.37609	2.08803	3.32992	2.19421	2.79574	2.57688	2.41018	3.71748	1.79862
257.534	2.25425	1.82255	4.83619	3.60934	4.13616	4.11541	2.76031	2.44355	2.26804	2.7574	5.02261	4.22047	5.48543	4.40588	2.59354	2.49327	2.42386	2.46056	4.31152	3.16598	4.7826	3.50917	3.84935	4.97184	2.07659	1.83727	2.92285	1.69586	1.85246	1.64805	1.51573	1.76722	2.09297	1.8498	2.98266	2.08588	1.95553	2.24556	1.57409	3.46505	2.35214	2.07471	3.32352	2.19963	2.79852	2.60737	2.40825	3.67938	1.81815
261.528	2.26838	1.82213	4.77607	3.58742	4.14042	4.07228	2.75236	2.46839	2.25431	2.7327	5.01821	4.1844	5.49937	4.42627	2.63613	2.5016	2.40061	2.47696	4.37489	3.21467	4.76285	3.49541	3.84492	4.94895	2.0969	1.82818	2.89871	1.70102	1.86987	1.62528	1.5151	1.76218	2.11063	1.85432	2.98064	2.05208	1.96551	2.23612	1.57012	3.44782	2.35054	2.07749	3.36578	2.21278	2.79185	2.60307	2.38433	3.67898	1.80139
265.533	2.25804	1.82997	4.77885	3.60144	4.09214	4.10281	2.77154	2.47574	2.25637	2.7657	4.99576	4.15676	5.52853	4.42255	2.63212	2.52331	2.42196	2.49819	4.36414	3.22287	4.75888	3.50823	3.89154	4.95831	2.09427	1.81443	2.88493	1.66333	1.86069	1.62945	1.50475	1.74443	2.08334	1.84777	3.01012	2.05609	1.97549	2.23347	1.57297	3.44347	2.32842	2.11132	3.34775	2.21448	2.83153	2.59469	2.37176	3.69028	1.79276
269.516	2.28931	1.83119	4.75987	3.61644	4.10766	4.05012	2.76303	2.47871	2.2423	2.71702	5.06303	4.15115	5.45505	4.49824	2.64452	2.53743	2.41539	2.50575	4.35388	3.22803	4.83449	3.53753	3.91697	4.96504	2.06476	1.8025	2.87161	1.66442	1.85962	1.62117	1.50147	1.73837	2.09203	1.84643	2.95106	2.10103	1.98864	2.22029	1.56613	3.42959	2.30931	2.16952	3.36801	2.24409	2.83212	2.58513	2.35589	3.72415	1.78216
273.545	2.30159	1.82547	4.69498	3.61522	4.10168	4.04473	2.76474	2.4838	2.24446	2.69922	5.11134	4.19544	5.43694	4.56241	2.65142	2.55951	2.41854	2.53421	4.3742	3.29367	4.8272	3.57572	3.97356	4.98961	2.05909	1.79388	2.90687	1.64078	1.85343	1.62547	1.50035	1.74619	2.08648	1.83097	2.90809	2.10383	2.00411	2.22158	1.57581	3.39282	2.29441	2.16828	3.41221	2.23735	2.81538	2.57713	2.34715	3.70351	1.78782
277.55	2.25563	1.82989	4.70329	3.61363	4.11141	4.01553	2.79681	2.47941	2.24268	2.66912	5.08637	4.23179	5.4321	4.58566	2.66781	2.55742	2.421	2.51102	4.37311	3.3267	4.80192	3.5712	3.95583	4.9655	2.06929	1.78367	2.9129	1.64287	1.85378	1.65542	1.51455	1.73549	2.08538	1.82901	2.88474	2.10861	2.00618	2.2037	1.58682	3.36756	2.35209	2.18789	3.39101	2.24685	2.83458	2.596	2.33636	3.73258	1.78784
281.538	2.23791	1.80771	4.70577	3.64514	4.13248	4.01746	2.81102	2.50144	2.22375	2.67763	5.06356	4.30203	5.45967	4.6037	2.69926	2.55586	2.42965	2.50615	4.40944	3.25865	4.85649	3.56431	3.99449	4.99369	2.0782	1.74013	2.89175	1.63836	1.85751	1.66191	1.51169	1.73989	2.11644	1.81227	2.87581	2.07643	2.01183	2.24762	1.58925	3.35923	2.34347	2.19615	3.37593	2.27066	2.82813	2.56811	2.34029	3.70734	1.8372
285.52	2.21081	1.79859	4.67991	3.65963	4.12326	4.02317	2.84519	2.50314	2.20826	2.6927	5.07199	4.26335	5.50152	4.56879	2.73843	2.57478	2.454	2.49998	4.42474	3.27298	4.85342	3.5526	4.03409	4.97131	2.0795	1.73182	2.89021	1.67839	1.85465	1.67527	1.51846	1.74148	2.11511	1.80149	2.85274	2.07128	1.9915	2.25377	1.57436	3.35068	2.31695	2.20669	3.42412	2.25251	2.86357	2.55341	2.33155	3.7578	1.81874
289.556	2.21862	1.79015	4.72594	3.73646	4.14914	4.09219	2.86578	2.50007	2.21019	2.67643	5.07592	4.28799	5.54373	4.59476	2.79896	2.57675	2.48393	2.46497	4.38654	3.26096	4.88423	3.58266	4.08791	5.01914	2.06752	1.72789	2.89949	1.68659	1.85913	1.68273	1.51873	1.74062	2.08597	1.82213	2.83726	2.09067	1.99166	2.25549	1.58939	3.34004	2.28743	2.14731	3.4425	2.24266	2.87361	2.5075	2.35096	3.73139	1.84234
293.516	2.239	1.78213	4.70708	3.74742	4.1491	4.11003	2.86328	2.51959	2.20758	2.67758	5.09331	4.36155	5.55246	4.575	2.83397	2.59872	2.43956	2.45812	4.39302	3.25648	4.88275	3.54421	4.11054	5.02965	2.06155	1.72203	2.89646	1.6801	1.87566	1.67818	1.52504	1.73073	2.10574	1.83835	2.8233	2.07806	2.01979	2.24542	1.59107	3.3422	2.28981	2.13349	3.41652	2.23847	2.85272	2.53371	2.34112	3.74703	1.87623
297.534	2.25056	1.77979	4.74481	3.74594	4.15571	4.10981	2.89514	2.52708	2.20857	2.66882	5.08069	4.37152	5.67089	4.57889	2.85787	2.59188	2.4301	2.45911	4.4113	3.22515	4.90954	3.52694	4.11823	5.04695	2.05426	1.70363	2.91715	1.67467	1.87753	1.66339	1.50658	1.73698	2.12398	1.83402	2.85609	2.08101	2.02171	2.26107	1.59461	3.36574	2.31735	2.13154	3.40836	2.24695	2.85401	2.54064	2.31207	3.70749	1.85528
301.553	2.2116	1.78201	4.76854	3.71585	4.15818	4.10551	2.90939	2.55588	2.20704	2.65248	5.08447	4.38068	5.71007	4.53168	2.90301	2.5899	2.434	2.46217	4.38892	3.2141	4.9736	3.4951	4.14217	5.04387	2.01547	1.70505	2.92412	1.68795	1.87402	1.65324	1.49364	1.70184	2.13809	1.87062	2.88841	2.04524	2.00076	2.23574	1.58177	3.35286	2.30114	2.12406	3.38617	2.2232	2.8721	2.52415	2.31586	3.71633	1.86885
305.532	2.22817	1.78254	4.77201	3.71739	4.13926	4.12639	2.92869	2.58553	2.19626	2.71504	5.1043	4.33311	5.73313	4.59064	2.93091	2.62004	2.40114	2.4269	4.41253	3.22372	5.01008	3.48097	4.21997	5.10114	1.98383	1.73009	2.93193	1.6935	1.87725	1.65082	1.48595	1.6899	2.13242	1.86273	2.91858	2.03289	2.00394	2.22646	1.57409	3.32575	2.26234	2.14649	3.40454	2.2501	2.89012	2.50683	2.33192	3.70725	1.85105
309.546	2.22074	1.78692	4.7799	3.68979	4.20174	4.18246	2.91307	2.58551	2.20718	2.65936	5.10527	4.30398	5.71549	4.59419	2.95463	2.63732	2.37404	2.45089	4.4394	3.24018	5.00004	3.46848	4.26182	5.09692	1.98915	1.7531	2.93194	1.70548	1.87684	1.63304	1.48327	1.6722	2.10619	1.88672	2.97097	2.05889	2.00977	2.20661	1.57711	3.33261	2.28331	2.17973	3.40645	2.21272	2.89127	2.53936	2.33709	3.6906	1.80414
313.53	2.24929	1.8144	4.76365	3.69085	4.20021	4.16719	2.89433	2.61757	2.23094	2.66985	5.16881	4.33253	5.7082	4.5847	2.98748	2.66049	2.3507	2.46278	4.42945	3.25084	5.06507	3.44395	4.25239	5.13177	2.01115	1.74505	2.91349	1.69838	1.87397	1.62015	1.47803	1.66099	2.09219	1.89959	3.00586	2.04168	2.03306	2.19914	1.58721	3.33275	2.33909	2.1983	3.41709	2.19474	2.88585	2.52504	2.32548	3.64099	1.80079
317.534	2.24864	1.80639	4.75032	3.70231	4.23324	4.13079	2.89526	2.61579	2.24464	2.66612	5.15963	4.32417	5.73291	4.59351	3.00432	2.66785	2.37703	2.46593	4.484	3.2421	5.0597	3.42544	4.27712	5.12725	2.05161	1.76786	2.91779	1.69108	1.86709	1.61393	1.48473	1.65526	2.09712	1.89394	3.02344	2.01707	2.01495	2.21362	1.58072	3.33708	2.36999	2.20895	3.38361	2.17872	2.87191	2.55802	2.29865	3.65598	1.75216
321.528	2.23895	1.80454	4.79275	3.69991	4.3009	4.12959	2.91865	2.60768	2.26217	2.65658	5.18013	4.2765	5.73999	4.5941	3.05811	2.64688	2.362	2.47195	4.57991	3.3091	5.15717	3.50821	4.32321	5.12677	2.06449	1.7968	2.95026	1.69835	1.85605	1.63381	1.47934	1.66634	2.08274	1.90655	3.00559	2.0227	1.99372	2.2309	1.55758	3.32561	2.36542	2.19525	3.40658	2.15321	2.87747	2.55851	2.3168	3.63501	1.71049
325.527	2.22158	1.80565	4.78554	3.6859	4.29096	4.14324	2.90339	2.6143	2.26444	2.711	5.15393	4.25064	5.71663	4.58736	3.06288	2.66358	2.39139	2.48248	4.63668	3.32215	5.09147	3.50022	4.33023	5.11576	2.06867	1.81978	2.95048	1.68352	1.85669	1.64249	1.4851	1.66569	2.07441	1.92038	2.98243	2.01267	1.98995	2.23971	1.55117	3.31419	2.37273	2.18845	3.44194	2.13602	2.85189	2.55517	2.32449	3.64317	1.71233
329.531	2.24864	1.81971	4.79003	3.74318	4.31242	4.19335	2.92108	2.61986	2.25549	2.73788	5.12936	4.25492	5.7554	4.60253	3.09369	2.67198	2.42169	2.47747	4.60338	3.33987	5.07838	3.528	4.37124	5.13123	2.06763	1.85047	2.92463	1.67793	1.8719	1.65379	1.49505	1.66739	2.06703	1.92064	2.9478	2.02418	2.00544	2.23687	1.54951	3.30327	2.3688	2.17665	3.45649	2.12583	2.85414	2.59472	2.31737	3.63996	1.66914
333.515	2.24939	1.84005	4.81122	3.78643	4.33161	4.18103	2.92446	2.62149	2.28499	2.69805	5.13271	4.27328	5.80934	4.54338	3.12886	2.67929	2.44911	2.48139	4.60686	3.32085	5.08569	3.50325	4.32431	5.16256	2.07423	1.84847	2.92933	1.64938	1.85708	1.63571	1.48612	1.67925	2.07499	1.92096	2.937	2.03725	2.01143	2.26441	1.54775	3.30913	2.38002	2.13205	3.44104	2.11917	2.85487	2.59693	2.29085	3.63309	1.69742
337.539	2.28421	1.86266	4.78144	3.81925	4.28511	4.14663	2.95424	2.63417	2.33431	2.75795	5.17305	4.30647	5.76049	4.57046	3.15164	2.70152	2.46108	2.47024	4.59565	3.32498	5.10362	3.47823	4.30525	5.16347	2.07203	1.8638	2.94978	1.62628	1.86492	1.64882	1.48823	1.67877	2.09146	1.92895	2.89811	2.03092	2.01467	2.28072	1.54788	3.31657	2.32988	2.09809	3.43877	2.15679	2.85325	2.5919	2.27451	3.62984	1.70904
341.524	2.25103	1.82452	4.78957	3.84477	4.29028	4.17061	2.97297	2.63045	2.27913	2.74227	5.13961	4.35276	5.76835	4.61421	3.17314	2.70301	2.48936	2.4453	4.6244	3.32377	5.02719	3.48479	4.33653	5.18717	2.0302	1.88199	2.99621	1.62115	1.87841	1.63169	1.4843	1.68058	2.09712	1.92324	2.90597	2.02316	2.00862	2.29252	1.54464	3.32783	2.30067	2.06367	3.39282	2.16394	2.84018	2.60123	2.26046	3.65908	1.70915
345.557	2.25158	1.85251	4.786	3.83019	4.25533	4.14642	2.9686	2.65371	2.28578	2.76087	5.12592	4.3746	5.76487	4.58012	3.16583	2.71439	2.46352	2.4652	4.65947	3.31107	4.99993	3.51422	4.33812	5.1833	2.00977	1.88334	3.03506	1.59497	1.87262	1.63316	1.46935	1.68366	2.09387	1.8927	2.91469	2.05164	2.01956	2.28035	1.5241	3.34144	2.27911	2.05427	3.41572	2.17657	2.84497	2.62209	2.25658	3.63721	1.73317
349.531	2.2336	1.86786	4.73558	3.84893	4.22887	4.12355	2.97811	2.67671	2.29822	2.77193	5.11574	4.42354	5.81051	4.60852	3.13816	2.74037	2.47175	2.48578	4.57489	3.26068	4.9345	3.51274	4.34175	5.20927	2.005	1.88723	2.97742	1.60022	1.88798	1.62068	1.45359	1.67971	2.08676	1.88048	2.91771	2.0638	2.02436	2.26874	1.54441	3.35608	2.31729	2.04967	3.42561	2.20542	2.84385	2.59794	2.24058	3.63318	1.72498
353.533	2.24903	1.86257	4.75908	3.85787	4.26821	4.12023	3.00878	2.69092	2.32759	2.76659	5.15878	4.41618	5.84028	4.61322	3.17064	2.76384	2.47226	2.47868	4.5766	3.27193	4.96744	3.49857	4.37387	5.2162	2.02949	1.87893	2.97252	1.59999	1.88187	1.6077	1.44932	1.67687	2.07367	1.84679	2.95796	2.04075	2.0355	2.27321	1.54033	3.35945	2.3131	2.06853	3.43609	2.19145	2.84415	2.62273	2.26876	3.669	1.72605
357.55	2.26628	1.86869	4.79435	3.84447	4.28873	4.15146	3.00982	2.69836	2.37282	2.73783	5.18335	4.3787	5.79582	4.61743	3.18278	2.76536	2.42776	2.45609	4.67695	3.22581	4.92645	3.46719	4.3943	5.19605	2.03806	1.85698	2.97367	1.58878	1.87475	1.59444	1.43443	1.68188	2.0935	1.8131	3.00553	2.02514	2.04539	2.31483	1.54259	3.37417	2.3025	2.06097	3.43436	2.21221	2.8421	2.62826	2.27517	3.68786	1.73839
361.528	2.3194	1.87178	4.75805	3.83966	4.33182	4.2279	3.03509	2.71027	2.35849	2.70193	5.13903	4.35851	5.80054	4.62517	3.20365	2.75189	2.4136	2.49422	4.6773	3.21758	4.89118	3.51126	4.44799	5.16855	2.06046	1.84892	2.97869	1.59149	1.89033	1.60196	1.44623	1.6779	2.082	1.83096	3.04103	2.0307	2.0304	2.30789	1.52813	3.37978	2.29253	2.03939	3.43589	2.20028	2.81822	2.6336	2.31172	3.68226	1.74039
365.542	2.29564	1.87133	4.77191	3.82944	4.30527	4.26023	3.03823	2.72177	2.31686	2.66847	5.11327	4.3451	5.83426	4.58091	3.20785	2.74549	2.43363	2.46451	4.65022	3.25057	4.86108	3.58395	4.49733	5.17138	2.06262	1.82902	2.93294	1.59131	1.88324	1.60095	1.43925	1.68659	2.08716	1.79409	3.04085	2.00699	2.01652	2.30533	1.5171	3.34196	2.31398	2.03913	3.41322	2.19684	2.85834	2.60088	2.3039	3.67666	1.77693
369.526	2.33681	1.90178	4.76718	3.80932	4.35313	4.28932	3.03936	2.74382	2.39689	2.67285	5.11644	4.34698	5.83405	4.56262	3.23326	2.75353	2.43864	2.47419	4.64079	3.26544	4.83058	3.60741	4.52379	5.17071	2.0646	1.84287	2.94594	1.5745	1.8834	1.6194	1.42706	1.69247	2.0958	1.78791	3.02835	2.01837	2.00814	2.31455	1.52372	3.29242	2.34448	2.03755	3.43373	2.24244	2.88794	2.61654	2.29211	3.66675	1.78679
373.568	2.33761	1.86022	4.7525	3.76294	4.37155	4.31973	3.06483	2.74921	2.36681	2.69927	5.15761	4.33791	5.81188	4.59354	3.26219	2.75153	2.42995	2.45457	4.65974	3.3002	4.84934	3.57031	4.54589	5.17786	2.05261	1.84012	2.94624	1.60068	1.90124	1.62915	1.41354	1.68656	2.09785	1.8068	2.97053	1.97688	2.00224	2.30781	1.53259	3.2768	2.36178	2.07146	3.3962	2.25399	2.91249	2.58075	2.28649	3.63216	1.80552
377.579	2.34668	1.86997	4.78494	3.72567	4.41192	4.31193	3.06567	2.73705	2.3419	2.6989	5.17162	4.31766	5.80305	4.59891	3.28694	2.74885	2.42564	2.40971	4.69914	3.3401	4.87399	3.53741	4.52833	5.16579	2.06115	1.81328	3.02727	1.60295	1.89149	1.62433	1.41311	1.67558	2.11903	1.82885	2.98376	1.97258	2.00877	2.31745	1.52927	3.26267	2.32436	2.08361	3.41431	2.23589	2.93005	2.59045	2.28187	3.62498	1.82995
381.543	2.32567	1.86466	4.76281	3.70181	4.39458	4.29929	3.08394	2.74453	2.29322	2.67125	5.16998	4.35716	5.82164	4.62746	3.32605	2.7544	2.41108	2.41183	4.72939	3.34234	4.88314	3.58934	4.51809	5.16906	2.07053	1.83032	3.03127	1.60355	1.89087	1.66523	1.41374	1.67208	2.1112	1.82437	2.94847	1.96895	2.00938	2.33634	1.54276	3.25472	2.28423	2.03798	3.38232	2.26227	2.94387	2.55003	2.25287	3.59171	1.83458
385.535	2.31781	1.85632	4.75066	3.7053	4.40787	4.28517	3.10182	2.75533	2.26568	2.72173	5.15407	4.43274	5.80722	4.61707	3.33748	2.7602	2.45077	2.41342	4.74878	3.33852	4.91069	3.61471	4.46961	5.21399	2.09396	1.82649	3.03999	1.63946	1.89886	1.67896	1.41332	1.68138	2.12407	1.85033	2.8974	1.96625	1.99478	2.30211	1.53052	3.2494	2.29863	2.08418	3.37604	2.28686	2.97155	2.54873	2.228	3.58135	1.8516
389.541	2.27275	1.84935	4.77604	3.74786	4.3609	4.21977	3.1052	2.76343	2.29345	2.76759	5.20295	4.45465	5.77043	4.61649	3.33006	2.77323	2.45383	2.39226	4.7585	3.35129	4.95659	3.59725	4.42916	5.26613	2.07809	1.8167	3.04961	1.66167	1.90256	1.67773	1.41146	1.6846	2.12908	1.83782	2.84837	1.96095	2.03337	2.2841	1.53638	3.21996	2.30361	2.08946	3.46579	2.32829	2.98168	2.51667	2.20549	3.58412	1.83843
393.545	2.28804	1.83184	4.76713	3.7734	4.39533	4.20523	3.10392	2.78747	2.32122	2.76044	5.17425	4.45484	5.84117	4.61146	3.32634	2.78503	2.4636	2.43047	4.75595	3.32875	4.96481	3.54903	4.36144	5.2823	2.06048	1.82306	3.0912	1.6788	1.90797	1.66738	1.40126	1.67265	2.10903	1.85449	2.82808	1.97581	2.03899	2.24168	1.54167	3.23837	2.30723	2.08621	3.49836	2.29822	2.94414	2.5305	2.20715	3.56678	1.8147
397.569	2.27751	1.82679	4.83554	3.7884	4.37318	4.17224	3.12743	2.78957	2.26851	2.74005	5.21389	4.43612	5.91804	4.63153	3.31083	2.79272	2.43699	2.42564	4.7724	3.34991	5.1095	3.56363	4.39753	5.25257	2.06731	1.82473	3.0538	1.69962	1.92503	1.65769	1.40536	1.66193	2.07329	1.86567	2.8467	1.99754	2.03349	2.23321	1.52983	3.26414	2.26221	2.11417	3.49051	2.2588	2.94247	2.52046	2.21625	3.53761	1.78272
401.558	2.29188	1.84166	4.92699	3.81378	4.38259	4.1798	3.10467	2.7792	2.2976	2.71039	5.20105	4.40554	5.94587	4.68782	3.32375	2.81413	2.4435	2.41598	4.67865	3.32083	5.14713	3.56278	4.38753	5.22273	2.0406	1.81791	3.035	1.69398	1.92555	1.63846	1.43283	1.66736	2.06575	1.85295	2.87544	2.00815	2.04511	2.23981	1.53943	3.2463	2.25547	2.08445	3.51608	2.23948	2.93194	2.54404	2.22422	3.55393	1.76311
405.555	2.30157	1.8375	4.92355	3.85981	4.36991	4.18942	3.11249	2.78159	2.30667	2.72287	5.2125	4.37202	5.92952	4.64332	3.35176	2.82726	2.42698	2.44597	4.6604	3.28453	5.08943	3.56213	4.40192	5.19997	2.02026	1.82611	2.97449	1.69335	1.93899	1.64488	1.43395	1.66167	2.07304	1.81845	2.86755	2.0092	2.03279	2.2448	1.52808	3.2456	2.2584	2.06652	3.51447	2.25719	2.91914	2.52352	2.22519	3.54463	1.7557
409.561	2.32878	1.84781	4.93478	3.89643	4.35231	4.22565	3.11735	2.80833	2.32065	2.74314	5.22963	4.38882	5.89813	4.57233	3.34407	2.82659	2.43367	2.44234	4.60504	3.31946	5.04995	3.52254	4.42004	5.23172	1.97861	1.80266	2.95163	1.67199	1.93688	1.62541	1.43427	1.66659	2.09398	1.84985	2.902	2.02097	2.02938	2.22863	1.51604	3.19443	2.26358	2.11403	3.49768	2.28936	2.92487	2.56864	2.22332	3.52205	1.7713
413.545	2.32809	1.84866	4.89702	3.91228	4.33331	4.25199	3.12007	2.83979	2.31536	2.68498	5.18011	4.34195	5.92253	4.57289	3.3708	2.84037	2.41254	2.44227	4.57288	3.36021	5.02989	3.47748	4.43796	5.27276	1.97884	1.83664	2.96031	1.66396	1.92965	1.61569	1.44217	1.67199	2.05689	1.86137	2.94717	2.04855	2.04254	2.23308	1.52256	3.19279	2.24768	2.12769	3.49458	2.2631	2.88163	2.54331	2.23411	3.46153	1.75592
417.549	2.31113	1.84295	4.94095	3.8976	4.34097	4.25518	3.11348	2.85827	2.30172	2.62259	5.16871	4.32207	5.98679	4.60585	3.42013	2.84718	2.40251	2.46645	4.54209	3.35454	5.03209	3.47512	4.47647	5.27573	2.02209	1.8504	2.95358	1.65421	1.92179	1.62808	1.43525	1.66396	2.05154	1.84915	2.96166	2.06664	2.03814	2.24729	1.51146	3.19084	2.23302	2.16173	3.47	2.25559	2.88277	2.57161	2.22123	3.46264	1.73327
421.553	2.30111	1.85409	4.95242	3.87375	4.33075	4.25855	3.1101	2.84412	2.29031	2.63237	5.18079	4.31155	5.97387	4.61119	3.4766	2.83907	2.3892	2.46785	4.53675	3.31852	5.02124	3.52285	4.52935	5.26978	2.04183	1.84153	2.94695	1.64916	1.92551	1.63167	1.43647	1.66106	2.03233	1.86408	2.99032	2.06563	2.03084	2.26558	1.51491	3.18521	2.24778	2.15093	3.46366	2.27211	2.90611	2.55392	2.21762	3.46956	1.72415
425.557	2.29996	1.84059	4.90557	3.86839	4.35477	4.26753	3.09726	2.8425	2.31896	2.61835	5.19092	4.27986	5.91855	4.56774	3.51739	2.8447	2.4209	2.47444	4.53048	3.31809	4.98748	3.50568	4.46976	5.30055	2.04161	1.83331	2.954	1.64047	1.91361	1.63933	1.4306	1.65901	2.05243	1.86076	2.97073	2.04352	2.0456	2.28085	1.52139	3.16519	2.22753	2.12179	3.46904	2.27325	2.90632	2.58855	2.22646	3.44853	1.77247
429.581	2.27946	1.84496	4.8655	3.86469	4.37613	4.26811	3.15464	2.86614	2.29951	2.62256	5.15802	4.35226	5.93585	4.51895	3.52427	2.85649	2.41597	2.51557	4.57961	3.31106	4.97295	3.51178	4.43794	5.36136	2.09058	1.82195	2.93414	1.64553	1.91816	1.64621	1.4154	1.65563	2.07516	1.87939	2.97997	2.0597	2.04415	2.27646	1.50631	3.16569	2.23881	2.14793	3.45479	2.30676	2.91634	2.58389	2.23373	3.45076	1.77254
433.55	2.27262	1.83355	4.83122	3.83403	4.35625	4.29295	3.16324	2.89686	2.2922	2.57439	5.13143	4.42586	5.92083	4.55257	3.57084	2.86335	2.45704	2.50448	4.57189	3.32331	5.03668	3.51725	4.48653	5.3755	2.10746	1.81047	2.95288	1.64134	1.91687	1.65437	1.41817	1.66475	2.07162	1.86754	2.99456	2.06552	2.04804	2.29395	1.5057	3.15536	2.24017	2.15237	3.47286	2.27249	2.89227	2.60135	2.23572	3.42468	1.79942
437.579	2.22621	1.85227	4.88271	3.83607	4.35423	4.28792	3.17985	2.89648	2.2982	2.5923	5.04151	4.3761	5.94579	4.60861	3.5661	2.8638	2.45963	2.50747	4.56571	3.26869	5.09544	3.47317	4.47686	5.39697	2.13265	1.7981	2.96941	1.66003	1.92591	1.65166	1.41542	1.65005	2.05092	1.84505	2.97302	2.0621	2.06165	2.292	1.51094	3.17125	2.2259	2.10629	3.48631	2.24128	2.85104	2.56537	2.22175	3.4065	1.76714
441.548	2.24521	1.84904	4.89156	3.81287	4.36786	4.25471	3.16367	2.89388	2.30007	2.59488	5.06161	4.36688	5.92463	4.62805	3.54077	2.87703	2.47885	2.54284	4.57312	3.28363	5.11055	3.49302	4.47965	5.32844	2.10496	1.7534	2.94299	1.64174	1.9118	1.65671	1.41412	1.63701	2.05351	1.81169	2.91938	2.0421	2.06131	2.29552	1.51668	3.18631	2.24455	2.05361	3.46673	2.25138	2.8352	2.56401	2.20967	3.44195	1.77193
445.562	2.28007	1.83611	4.84967	3.81656	4.36064	4.31473	3.16542	2.87655	2.28662	2.59258	5.05637	4.39657	5.8437	4.59759	3.51171	2.89084	2.50293	2.55317	4.57251	3.29474	5.09027	3.50793	4.51332	5.34088	2.09904	1.7507	2.94266	1.63132	1.91428	1.62728	1.42121	1.64356	2.06207	1.8272	2.92731	2.02558	2.04622	2.27783	1.52686	3.19614	2.22902	2.06578	3.43599	2.19786	2.85144	2.57019	2.215	3.46903	1.78304
449.576	2.29833	1.83488	4.84461	3.81996	4.3505	4.34697	3.21396	2.8809	2.27809	2.58321	5.09757	4.39665	5.80719	4.647	3.4908	2.90029	2.51681	2.53797	4.57026	3.33969	5.12484	3.47509	4.55613	5.33241	2.10256	1.75424	2.93155	1.61513	1.91983	1.62193	1.41695	1.65807	2.08498	1.81478	2.90954	2.00608	2.05808	2.30693	1.51986	3.19275	2.21541	2.111	3.4123	2.15465	2.81042	2.60307	2.22515	3.51311	1.77516
453.565	2.29993	1.82995	4.82919	3.7987	4.31967	4.3309	3.23584	2.89173	2.29136	2.60466	5.02263	4.39164	5.81401	4.65762	3.466	2.91536	2.48308	2.55613	4.52219	3.29831	5.1014	3.48945	4.59119	5.31825	2.08236	1.73517	2.93542	1.5974	1.91697	1.62475	1.42571	1.65131	2.07349	1.80907	2.88267	2.01082	2.06504	2.30691	1.51705	3.18889	2.27291	2.12517	3.41574	2.14161	2.77979	2.58275	2.22089	3.50538	1.74311
457.574	2.31243	1.82626	4.80925	3.81701	4.26958	4.39728	3.22698	2.88477	2.31124	2.61706	5.05635	4.40009	5.79091	4.62265	3.47329	2.91128	2.49527	2.51436	4.4985	3.29203	5.13088	3.50605	4.63718	5.28456	2.06902	1.73069	2.93602	1.58396	1.90885	1.61967	1.41986	1.65455	2.05793	1.81657	2.90798	2.02281	2.07767	2.30094	1.52991	3.1791	2.26463	2.12232	3.42648	2.12353	2.77095	2.59049	2.222	3.50916	1.76385
461.558	2.3402	1.83031	4.85378	3.85375	4.27095	4.40601	3.23598	2.88356	2.30122	2.634	5.09154	4.34626	5.80597	4.58962	3.44785	2.90382	2.47348	2.51622	4.47259	3.25109	5.1147	3.52188	4.58035	5.29332	2.06001	1.75977	2.93633	1.5759	1.90227	1.60425	1.42822	1.66405	2.03697	1.83448	2.91193	2.02547	2.09119	2.2715	1.54177	3.12993	2.26054	2.14228	3.40198	2.14157	2.77769	2.57773	2.23126	3.54535	1.76333
465.567	2.34975	1.82166	4.77104	3.83329	4.31949	4.39918	3.24652	2.87098	2.33391	2.6052	5.1295	4.3884	5.78904	4.52833	3.46373	2.91417	2.47879	2.49394	4.47279	3.22081	5.11352	3.57271	4.57217	5.28384	2.0552	1.78393	2.93604	1.57442	1.90002	1.60221	1.41661	1.66788	2.0367	1.85179	2.89182	2.03449	2.05622	2.28083	1.52653	3.12011	2.27174	2.15791	3.37215	2.14928	2.78092	2.5743	2.24989	3.58228	1.74838
469.561	2.31708	1.81618	4.78245	3.83902	4.29829	4.40719	3.2777	2.84749	2.3261	2.623	5.13346	4.44703	5.78222	4.51869	3.50406	2.91014	2.44129	2.47085	4.4272	3.16942	5.10719	3.6015	4.54445	5.251	2.0596	1.80048	2.94795	1.57425	1.9179	1.59774	1.39787	1.67881	2.05217	1.86159	2.91153	2.05954	2.07578	2.30206	1.52903	3.09636	2.25929	2.16286	3.40519	2.15685	2.79432	2.56834	2.26892	3.56605	1.77208
473.575	2.29809	1.82638	4.78895	3.79041	4.3466	4.41187	3.28605	2.86378	2.32832	2.65875	5.1594	4.47464	5.83732	4.50484	3.52361	2.90195	2.44739	2.45507	4.44266	3.12016	5.09028	3.56147	4.48531	5.21524	2.02785	1.79296	2.93672	1.58586	1.9367	1.61008	1.38655	1.66743	2.05552	1.85784	2.90391	2.0634	2.07977	2.32906	1.53672	3.08232	2.28442	2.14441	3.41553	2.20192	2.76518	2.54156	2.2726	3.52847	1.76573
477.569	2.28634	1.82452	4.79197	3.81454	4.39799	4.43768	3.27194	2.87707	2.36408	2.63128	5.16198	4.45539	5.79833	4.51539	3.56771	2.91793	2.41881	2.45835	4.51471	3.07455	5.11604	3.56955	4.42922	5.23308	2.03695	1.77664	2.96551	1.61682	1.91448	1.60989	1.39919	1.6591	2.05709	1.84771	2.9354	2.08581	2.08801	2.27728	1.54108	3.06022	2.30021	2.08595	3.41442	2.21407	2.80001	2.51728	2.27038	3.52896	1.78067
481.568	2.28458	1.83879	4.7777	3.8609	4.42494	4.46655	3.29349	2.87357	2.33309	2.65239	5.23009	4.48255	5.8567	4.52503	3.60744	2.90551	2.45284	2.42703	4.52407	3.08907	5.13471	3.52447	4.40717	5.26092	2.09303	1.80313	2.95083	1.64254	1.91785	1.60338	1.38271	1.66346	2.07009	1.82954	2.96656	2.10655	2.08984	2.25151	1.54817	3.09561	2.28936	2.07882	3.39164	2.21942	2.80463	2.52148	2.26628	3.53768	1.7703
485.572	2.26424	1.83455	4.79723	3.88507	4.46877	4.47175	3.28358	2.86467	2.32313	2.64327	5.23759	4.51504	5.88444	4.53331	3.6048	2.92082	2.48176	2.46063	4.60473	3.13313	5.05739	3.51997	4.40001	5.2714	2.11907	1.80192	2.97816	1.64586	1.91721	1.61701	1.38688	1.66086	2.07974	1.84196	2.94873	2.1084	2.08921	2.23725	1.54911	3.09338	2.32008	2.06052	3.36935	2.20972	2.81037	2.52981	2.24557	3.51448	1.74196
Peak Calcium
6 S2 Th1	7 S2 Th17	8 S2 iTreg	10 O1 Th1	11 O1 Th17	12 O1 iTreg	14 S1 Th1	15 S1 Th17	16 S1 iTreg	22 WT Th1	23 WT Th17	24 WT iTreg
1.3543	1.40816	1.55074	1.48012	1.5791	1.53075	1.25722	1.27924	1.4891	3.08388	2.99642	3.11862
0.918687	1.81363	1.58462	1.44211	1.41532	1.28466	1.21917	1.47547	1.40199	2.34602	3.16905	2.31116
3.34536	3.52055	3.06107	1.70544	1.87505	2.10594	1.47013	1.5346	1.22677	2.88552	3.6106	2.52118
2.92785	3.52248	2.38485	1.11002	1.73206	1.71214	1.17157	1.00841	1.57108	3.53091	4.38577	3.67164
3.47375	4.98679	4.16909	2.11155	1.83179	2.56271	1.04377	1.47615	1.49576	4.4625	5.35412	4.88816
3.48245	3.68782	2.61652	1.36753	1.83157	1.81714	1.13956	1.05567	1.6241	3.09957	4.14078	4.3935
2.71492	3.1464	4.3018	0.607787	0.839753	1.46185	0.613174	0.37692	0.409931	3.51103	3.67516	4.52058
2.40857	2.46291	5.56451	1.42958	2.88563	3.38878	1.33214	1.14522	1.05673	3.81862	2.36723	5.24676
One-Way ANOVA
Dunnett's multiple comparisons test			Summary	Adjusted P Value
22 WT Th1 vs. 6 S2 Th1			*	0.0445
22 WT Th1 vs. 10 O1 Th1			****	<0.0001
22 WT Th1 vs. 14 S1 Th1			****	<0.0001
Dunnett's multiple comparisons test			Summary	Adjusted P Value
23 WT Th17 vs. 7 S2 Th17			ns	0.2498
23 WT Th17 vs. 11 O1 Th17			****	<0.0001
23 WT Th17 vs. 15 S1 Th17			****	<0.0001
Dunnett's multiple comparisons test			Summary	Adjusted P Value
24 WT iTreg vs. 8 S2 iTreg			ns	0.3695
24 WT iTreg vs. 12 O1 iTreg			***	0.0008
24 WT iTreg vs. 16 S1 iTreg			****	<0.0001
Fig1B body weight of colitis mice
weeks	Wildtype								Stim1fl/fl Cd4-Cre								Stim2fl/fl Cd4-Cre								Orai1fl/fl Cd4-Cre
0	100	100	100	100	100	100	100	100	100	100	100	100	100	100	100	100	100	100	100	100	100	100	100	100	100	100	100	100	100	100	100	100
1	100	99	100	99.5146	100.498	102.956	103.125	103.665	100	101	100	88.1517	97.0874	96.9231	104.412	101.932	100	100	100	104.688	99.5074	104.142	105.759	101.053	100	100	100	115.578	105.641	102.392	101.415	103.865
2	102	100	100	99.5146	99.005	104.433	104.688	105.236	101	101	101	91.4692	100	100.513	105.882	102.899	103	101	99	105.208	100.493	107.692	106.283	103.684	101	101	103	112.563	107.18	100.957	104.245	104.831
3	107	101	91	99.5146	100.498	103.448	102.604	107.33	104	102	101	90.5213	100	102.564	104.902	103.865	101	105	101	108.854	99.0148	104.142	108.9	108.421	100	101	105	112.563	102.564	100	102.359	100
4	112	108	95	100.971	101.493	102.463	97.9167	107.33	113	110	109	90.5213	98.0583	104.103	100	108.213	108	106	99	112.5	103.941	102.959	108.9	106.316	108	104	109	115.075	91.7949	100.957	90.0943	87.9227
5	112	105	89	102.913	96.0199	103.448	97.3958	95.8115	103	108	114	92.4171	98.5437	106.154	110.784	106.763	107	105	94	108.333	100.493	94.6745	103.141	102.105	106	104	110	106.533	92.8205	102.871	97.6415	82.6087
6	98	102	70	99.0521	93.8389	97.6303	81.5166	86.7299	105	112	108	93.3649	105.687	100.474	106.161	106.635	105	91	93	97.1564	99.0521	76.7772	75.8294	90.0474	112	109	106	92.4171	88.6256	101.422	100	81.5166
7	92	80	70	97.1564	91.9431	99.5261	83.4123	97.6303	105	112	100	96.6825	103.791	99.5261	109.005	111.374	100	90	85	96.2085	102.37	78.673	83.8863	84.8341	103	105	104	72.0379	91.9431	101.422	104.739	81.5166
Two-way ANOVA
Uncorrected Fisher's LSD			Summary	Individual P Value
Wildtype vs. Stim1fl/fl Cd4-Cre			****	<0.0001
Wildtype vs. Stim2fl/fl Cd4-Cre			ns	0.4404
Wildtype vs. Orai1fl/fl Cd4-Cre			*	0.0407
Fig1C, Colitis histology score
WT	Stim2-/-	Orai1-/-	Stim1-/-
4	13	4	2
7	7	3	0
14	2	0	0
10	2	13	0
15	15	7	7
Mann-Whitney test
		P value
WT vs Orai1-/-		0.1429
WT vs Stim1-/-		0.0238
Fig1E, frequencies of IFN-g, IL-17, TNF-a and Foxp3 positive CD4 T cells in mLNs
IFN-g
Wildtype	Stim2fl/fl Cd4-Cre	Orai1fl/fl Cd4-Cre	Stim1fl/fl Cd4-Cre			One-way ANOVA
40.23	12.74	12.7	12.59
35.7	27.36	12.59	5.03			Uncorrected Fisher's LSD			Summary	Individual P Value
25.69	41.47	7.91	4.5			Wildtype vs. Stim1fl/fl Cd4-Cre			***	0.0007
8.777	11.29	11.7801	9.656			Wildtype vs. Orai1fl/fl Cd4-Cre			**	0.0045
24.24	13.277	12.155	1.2427			Wildtype vs. Stim2fl/fl Cd4-Cre			ns	0.1834
	16.982	7.034	7.1509
	18
IL-17
Wildtype	Stim2fl/fl Cd4-Cre	Orai1fl/fl Cd4-Cre	Stim1fl/fl Cd4-Cre			One-way ANOVA
12.5	8.28	3.4	4.99
11.59	8.42	4.48	1.708			Uncorrected Fisher's LSD			Summary	Individual P Value
7.81	8.34	4.2	1.914			Wildtype vs. Stim1fl/fl Cd4-Cre			***	0.0007
4.317	12.91	1.414	0.8099			Wildtype vs. Orai1fl/fl Cd4-Cre			**	0.001
9.27	5.26	1.475	0.4137			Wildtype vs. Stim2fl/fl Cd4-Cre			ns	0.1949
	2.492	1.0411	4.286
	2.767
TNF-a
Wildtype	Stim2fl/fl Cd4-Cre	Orai1fl/fl Cd4-Cre	Stim1fl/fl Cd4-Cre			One-way ANOVA
38.4	43.78	4.35	21.01
26.7	28	10	22.29			Uncorrected Fisher's LSD			Summary	Individual P Value
15.4	40.86	14.34	7.14			Wildtype vs. Stim1fl/fl Cd4-Cre			**	0.0031
19.82	29.47	11.67	4.63			Wildtype vs. Orai1fl/fl Cd4-Cre			**	0.0042
31.52	12.2	8.62	8.62			Wildtype vs. Stim2fl/fl Cd4-Cre			ns	0.7386
	14.377	8.905	7.668
		13.465	1.2414
		16.007	9.656
Treg
Wildtype	Stim2fl/fl Cd4-Cre	Orai1fl/fl Cd4-Cre	Stim1fl/fl Cd4-Cre			One-way ANOVA
6.4	6.09	5.72	1.64
8.43	7.25	5.4	2.41			Uncorrected Fisher's LSD			Summary	Individual P Value
11.3	7.82	6.38	0.428			Wildtype vs. Stim1fl/fl Cd4-Cre			***	0.0002
11.7	3.16	3.31	5.4			Wildtype vs. Stim2fl/fl Cd4-Cre			*	0.0247
7.73	4.15	4.75	5.61			Wildtype vs. Orai1fl/fl Cd4-Cre			***	0.0008
15.4	6.24	4.25	3.55
7.17	14.3	1.74	4.78
	0.86	1.88	4
[truncated: 47 more columns]
