# Supplementary material for: Store‐operated calcium entry controls innate and adaptive immune cell function in inflammatory bowel disease
Source: EMBO Mol Med. 2022 Aug 2;14(9):e15687. doi: 10.15252/emmm.202215687 (PMC9449601; doi:10.15252/emmm.202215687)
Supplement: Supplementary file 5 — Source Data for Figure 2 [file EMMM-14-e15687-s005.xlsx]

## Sheet: Source Data Figure 2
Figure 2B												RM one-way ANOVA		Two-stage linear step-up procedure of Benjamini, Krieger and Yekutieli
Influx Rate											CD4 T cells (LPMC)			Individual P Value
CD4 T cells (LPMC)	0nM	15nM	62nM		125nM	250nM	500nM		1000nM			0nM vs. 15nM		0.0019
Number of values	3	3	3		3	3	3		3			0nM vs. 62nM		0.0002
												0nM vs. 125nM		<0.0001
Mean	0.09421	0.05391	0.03876		0.0236	0.01631	0.009269		0.001695			0nM vs. 250nM		<0.0001
Std. Deviation	0.02431	0.003389	0.0133		0.01192	0.004957	0.0003755		0.003507			0nM vs. 500nM		<0.0001
Std. Error of Mean	0.01404	0.001957	0.00768		0.006882	0.002862	0.0002168		0.002025			0nM vs. 1000nM		<0.0001
												Two-stage linear step-up procedure of Benjamini, Krieger and Yekutieli
Influx Rate											CD8 T cells (LPMC)			Individual P Value
CD8 T cells (LPMC)	0nM	15nM	62nM		125nM	250nM	500nM		1000nM			0nM vs. 15nM		0.1118
Number of values	3	3	3		3	3	3		3			0nM vs. 62nM		0.0002
												0nM vs. 125nM		<0.0001
Mean	0.1218	0.09236	0.03097		0.02208	0.02103	0.01775		-0.002516			0nM vs. 250nM		<0.0001
Std. Deviation	0.03854	0.01686	0.02582		0.0112	0.004745	0.01756		0.004717			0nM vs. 500nM		<0.0001
Std. Error of Mean	0.02225	0.009732	0.0149		0.006468	0.002739	0.01014		0.002723			0nM vs. 1000nM		<0.0001
Calcium Traces	0nM				15nM				62nM				125nM				250nM				500nM				1000nM
CD4 T cells (LPMC)	Mean	SEM	N		Mean	SEM	N		Mean	SEM	N		Mean	SEM	N		Mean	SEM	N		Mean	SEM	N		Mean	SEM	N
0	0.967565	0.0851794	3		1.02299	0.018024	3		1.0656	0.0407367	3		0.992795	0.00786	3		1.11313	0.0200666	3		1.05782	0.0370403	3		0.984297	0.0377858	3
10	0.893251	0.0563573	3		0.984619	0.00684146	3		0.979539	0.00880001	3		0.963749	0.02467	3		0.995918	0.0201479	3		0.985197	0.00172746	3		1.00332	0.0384127	3
20	0.942477	0.0640819	3		0.992394	0.0113009	3		0.954864	0.0360292	3		1.04346	0.0299093	3		0.890949	0.0402146	3		0.956981	0.038568	3		1.01238	0.0135978	3
30	0.975001	0.071559	3		0.933832	0.0142453	3		0.971792	0.0280824	3		1.11127	0.320459	3		1.00319	0.0910032	3		0.998373	0.0345503	3		1.09184	0.084422	3
40	0.997333	0.0684242	3		1.00834	0.0702533	3		0.974289	0.0294202	3		0.967702	0.0616066	3		1.0159	0.0310693	3		1.0065	0.0215842	3		1.04234	0.0578746	3
50	1.0241	0.0575721	3		1.02786	0.0831911	3		1.00693	0.0129372	3		0.939337	0.0904049	3		1.05361	0.0547726	3		0.99119	0.0242305	3		1.13441	0.123367	3
60	1.02763	0.0674045	3		0.990785	0.0563485	3		0.977844	0.0603127	3		0.970024	0.0556433	3		1.01997	0.0448089	3		0.987042	0.0580069	3		1.01651	0.0721159	3
70	1.01828	0.0672486	3		0.993255	0.0617867	3		0.958201	0.069725	3		0.866746	0.0736316	3		1.03312	0.0941742	3		1.00019	0.0184346	3		1.10699	0.105621	3
80	1.04236	0.0683392	3		0.994858	0.039835	3		0.936783	0.0670312	3		0.88797	0.0775299	3		1.05305	0.142397	3		0.93207	0.0452688	3		1.04283	0.0686907	3
90	1.01253	0.0778881	3		0.963919	0.0283079	3		0.96875	0.0673348	3		0.874448	0.119389	3		0.960428	0.0625841	3		0.939837	0.080963	3		1.0816	0.0410631	3
100	0.988519	0.0671472	3		0.973765	0.0161895	3		0.915436	0.0564654	3		0.849867	0.0820363	3		0.950217	0.0508121	3		0.986257	0.0458126	3		1.01615	0.0694209	3
110	0.979888	0.0510721	3		0.916313	0.0385276	3		0.875316	0.0550926	3		0.858228	0.105649	3		0.926543	0.0598693	3		0.938488	0.0742625	3		1.08669	0.113071	3
120	0.943404	0.0664571	3		0.928453	0.0448363	3		0.908999	0.0784606	3		0.8024	0.091873	3		0.97689	0.0836478	3		0.909732	0.0526659	3		1.03459	0.0655807	3
130	0.982453	0.0687401	3		0.859878	0.039712	3		0.914908	0.0468511	3		0.840743	0.0660324	3		0.902698	0.0629137	3		0.898967	0.0590415	3		1.0019	0.0444885	3
140	0.910177	0.036023	3		0.893807	0.0339166	3		0.872967	0.057079	3		0.829862	0.0919066	3		0.921417	0.0715016	3		0.93837	0.0932726	3		0.958857	0.0254053	3
150	0.969638	0.0544585	3		0.872098	0.0448596	3		0.870389	0.071309	3		0.85759	0.10207	3		0.865354	0.0716536	3		0.858045	0.100186	3		1.01639	0.0603472	3
160	0.993314	0.0744854	3		0.851979	0.0326971	3		0.913035	0.0491417	3		0.821715	0.0763602	3		0.876819	0.061681	3		0.836356	0.0827891	3		1.02914	0.0427787	3
170	0.93727	0.0467963	3		0.862232	0.0594675	3		0.861584	0.0561549	3		0.83457	0.114912	3		0.92745	0.0495437	3		0.870101	0.0815147	3		0.946014	0.0877493	3
180	0.930009	0.0445116	3		0.8431	0.0633588	3		0.902005	0.0433223	3		0.849241	0.105041	3		0.883394	0.0501844	3		0.875607	0.0749133	3		0.965938	0.0332207	3
190	0.909864	0.0658379	3		0.877979	0.0322309	3		0.851711	0.0762245	3		0.880958	0.099942	3		0.951186	0.0758516	3		0.892602	0.0607327	3		1.01754	0.0723319	3
200	0.898335	0.0650786	3		0.849986	0.0597877	3		0.841706	0.0561923	3		0.767889	0.0958734	3		0.876584	0.0305113	3		0.891101	0.060541	3		1.04112	0.0627768	3
210	0.929868	0.0581927	3		0.812028	0.0396713	3		0.828303	0.0579306	3		0.817191	0.109089	3		0.886966	0.0577674	3		0.850494	0.115836	3		0.948533	0.060748	3
220	0.896816	0.0519329	3		0.817031	0.0186043	3		0.85052	0.0726846	3		0.843199	0.0954956	3		0.900931	0.0822659	3		0.88745	0.0523141	3		0.956706	0.0370025	3
230	0.893648	0.0490198	3		0.802419	0.0407886	3		0.848639	0.0551777	3		0.862583	0.117609	3		0.872147	0.0708921	3		0.891019	0.0714772	3		1.00626	0.0934768	3
240	0.900225	0.0511018	3		0.885177	0.0386773	3		0.837135	0.0660631	3		0.864691	0.122406	3		0.886625	0.0415647	3		0.93892	0.0589741	3		0.988201	0.0635617	3
250	0.933887	0.0503169	3		0.894943	0.0281138	3		0.853902	0.069103	3		0.829824	0.0781364	3		0.851304	0.00794861	3		0.843332	0.082902	3		1.00872	0.0592729	3
260	0.954864	0.0593116	3		0.869112	0.0405689	3		0.860799	0.0610166	3		0.807892	0.116597	3		0.860487	0.0080402	3		0.870857	0.066512	3		0.981402	0.0615354	3
270	0.957159	0.0569656	3		0.87619	0.0454099	3		0.861277	0.0989513	3		0.805627	0.11436	3		0.904232	0.0607504	3		0.896084	0.0765781	3		0.952148	0.0476076	3
280	0.883951	0.0636947	3		0.799518	0.0109594	3		0.866245	0.0675851	3		0.828372	0.101449	3		0.886274	0.0268078	3		0.859978	0.102377	3		0.958652	0.0771267	3
290	0.880443	0.0383823	3		0.858336	0.0282252	3		0.867485	0.0600069	3		0.809872	0.0947095	3		0.858409	0.0246437	3		0.84444	0.0735674	3		0.959547	0.0680723	3
300	0.875278	0.0677568	3		0.816543	0.0581777	3		0.804766	0.0740549	3		0.78328	0.0982441	3		0.844642	0.0636132	3		0.891166	0.0824728	3		0.98868	0.0544353	3
310	0.884463	0.0519945	3		0.897336	0.0785559	3		0.839284	0.0735696	3		0.806849	0.0960992	3		0.898803	0.0943735	3		0.834838	0.0800379	3		0.925027	0.0392388	3
320	0.939053	0.0640043	3		0.854479	0.0934648	3		0.851627	0.0864468	3		0.775221	0.0900815	3		0.892352	0.0567114	3		0.872312	0.0747293	3		1.05377	0.0903255	3
330	2.39355	0.205934	3		1.87419	0.193214	3		1.4604	0.177167	3		1.06893	0.136458	3		1.08502	0.0829295	3		1.01092	0.0428989	3		1.01094	0.0999623	3
340	2.99492	0.151405	3		1.98938	0.176393	3		1.62681	0.159993	3		1.24723	0.205185	3		1.21862	0.07852	3		1.02501	0.102934	3		1.08765	0.0938858	3
350	3.12399	0.0499361	3		2.17435	0.137421	3		1.66684	0.266686	3		1.2824	0.098254	3		1.27979	0.0569914	3		1.00478	0.077858	3		1.12423	0.118984	3
360	3.11582	0.0434122	3		2.26889	0.223864	3		1.72436	0.295673	3		1.29983	0.110432	3		1.3503	0.118818	3		0.987002	0.126874	3		1.0496	0.0877097	3
370	3.03222	0.0607643	3		2.07405	0.311189	3		1.6035	0.207722	3		1.34347	0.272957	3		1.43513	0.208326	3		1.05481	0.042906	3		1.08843	0.105679	3
380	3.08677	0.0703879	3		2.09715	0.146674	3		1.62157	0.149438	3		1.32425	0.197215	3		1.24614	0.0781642	3		1.0525	0.0323589	3		1.0881	0.094076	3
390	2.97916	0.0919255	3		2.21102	0.189121	3		1.6061	0.135108	3		1.2698	0.125539	3		1.31878	0.0292454	3		0.989758	0.0799211	3		1.06911	0.0640947	3
400	2.85471	0.156945	3		2.21129	0.324153	3		1.63823	0.190634	3		1.33237	0.137183	3		1.21845	0.065261	3		1.06001	0.0342295	3		1.03395	0.142788	3
410	2.74916	0.165207	3		2.07884	0.261195	3		1.64882	0.231936	3		1.31627	0.236033	3		1.2341	0.132941	3		1.06706	0.0308525	3		1.06892	0.0419103	3
420	3.03073	0.0735322	3		1.94405	0.219569	3		1.5814	0.2242	3		1.34636	0.113235	3		1.33896	0.187804	3		1.00746	0.0160547	3		1.08443	0.0488137	3
430	2.83333	0.119322	3		2.06906	0.323329	3		1.46753	0.195822	3		1.23377	0.10964	3		1.4062	0.236452	3		1.0185	0.146685	3		1.23019	0.130202	3
440	2.85727	0.145318	3		1.81674	0.353069	3		1.55249	0.165507	3		1.35284	0.275439	3		1.29224	0.0632144	3		1.02695	0.097692	3		0.996157	0.105174	3
Calcium Traces	0nM				15nM				62nM				125nM				250nM				500nM				1000nM
CD8 T cells (LPMC)	Mean	SEM	N		Mean	SEM	N		Mean	SEM	N		Mean	SEM	N		Mean	SEM	N		Mean	SEM	N		Mean	SEM	N
0	0.944113	0.089737	3		1.23614	0.155469	3		1.04125	0.040709	3		1.04124	0.104033	3		1.05997	0.0566725	3		0.987635	0.0428077	3		1.07409	0.0210835	2
10	0.919725	0.0502743	3		0.902638	0.125439	3		1.03341	0.061309	3		0.987408	0.0932829	3		0.789147	0.0503433	3		1.03561	0.0417816	3		1.2832	0.290418	3
20	0.940322	0.0722632	3		0.861225	0.0685554	3		0.925344	0.0331511	3		0.971355	0.139811	3		1.01223	0.0923643	3		0.976755	0.0145953	3		1.00074	0.068964	3
30	0.976592	0.0608381	3		0.950069	0.0609748	3		1.00209	0.0218971	3		1.18986	0.294215	3		0.956732	0.0507562	3		0.865988	0.149797	3		1.00175	0.0158627	3
40	0.984723	0.0630616	3		0.941964	0.135187	3		1.00769	0.081061	3		0.865246	0.10403	3		0.957173	0.112613	3		0.986507	0.0984791	3		1.08619	0.0456043	3
50	1.10054	0.131501	3		0.948837	0.0658633	3		0.943122	0.0461865	3		0.927028	0.0830978	3		0.800579	0.0735184	3		0.971737	0.109201	3		1.25527	0.295099	3
60	1.09507	0.103251	3		0.956887	0.135197	3		0.884805	0.0340105	3		0.811249	0.0656335	3		0.928319	0.0173908	3		0.88141	0.179015	3		0.943015	0.0280716	3
70	1.07152	0.0939726	3		1.0407	0.0766788	3		0.971582	0.0441821	3		1.01449	0.0439901	3		0.920462	0.00997189	3		0.947071	0.0636298	3		1.15138	0.108128	3
80	1.17411	0.13485	3		1.03258	0.16927	3		0.935502	0.0698174	3		0.990696	0.0783371	3		0.892118	0.0316693	3		0.875261	0.0593488	3		1.11676	0.0902837	3
90	1.0626	0.0772494	3		1.009	0.102973	3		0.979474	0.0202852	3		0.684123	0.105902	3		0.946125	0.0411582	3		0.80987	0.143233	3		1.0681	0.143721	3
100	1.09455	0.130282	3		0.969131	0.126896	3		0.849791	0.0504907	3		0.989232	0.111961	3		1.02431	0.087881	3		0.931022	0.0932363	3		1.19695	0.163245	3
110	0.965575	0.0564807	3		0.863488	0.119642	3		0.917932	0.0608127	3		0.719775	0.0581209	3		0.919115	0.0343364	3		0.879128	0.109497	3		1.02512	0.074162	2
120	1.00841	0.109858	3		0.780759	0.073442	3		0.868865	0.0525274	3		0.903721	0.0909094	3		0.909818	0.0771961	3		0.886641	0.113951	3		1.04008	0.133243	3
130	1.04429	0.0796851	3		0.890876	0.137519	3		0.909779	0.0340173	3		0.770745	0.0692536	3		0.876068	0.0614592	3		0.88509	0.0844673	3		1.00043	0.0846255	3
140	0.98424	0.113761	3		0.936477	0.0551123	3		0.93842	0.00935537	3		1.00347	0.132842	3		0.855132	0.0291581	3		0.97201	0.0207138	3		1.26025	0.430655	3
150	1.06778	0.147833	3		0.960334	0.0680293	3		0.99762	0.0130235	3		0.745957	0.0867369	3		0.867475	0.0667279	3		0.838111	0.130492	3		1.24652	0.249525	3
160	0.964518	0.0822449	3		0.799767	0.0617014	3		0.840049	0.0378443	3		0.820012	0.0426208	3		0.79676	0.0738415	3		0.853155	0.103121	3		1.06858	0.0178803	3
170	1.0049	0.0773295	3		0.806655	0.113009	3		0.801958	0.0583803	3		0.839616	0.0409897	3		0.810664	0.0109106	3		1.04701	0.0147316	3		1.10097	0.177968	3
180	1.0563	0.152946	3		0.77486	0.0229459	3		0.873848	0.0315465	3		0.731658	0.049164	3		0.778307	0.0943379	3		0.956726	0.0650252	3		1.0017	0.0701361	3
190	1.01914	0.181278	3		0.858065	0.212266	3		0.827511	0.0618394	3		0.984029	0.0466553	3		0.802039	0.0574196	3		0.892697	0.0580737	3		1.1023	0.184171	3
200	1.00502	0.159288	3		0.789486	0.0275041	3		0.827672	0.0434195	3		0.85826	0.0929828	3		0.824769	0.0456931	3		0.681121	0.125007	3		1.10698	0.284524	3
210	1.02734	0.104249	3		0.749739	0.0528003	3		0.814128	0.0427491	3		0.758967	0.0150314	3		0.85366	0.0462466	3		0.788204	0.0897517	3		1.01063	0.0889103	3
220	1.01295	0.129201	3		0.809536	0.109934	3		0.825043	0.0240733	3		0.815327	0.0388973	3		0.772281	0.0326961	3		0.854764	0.0335437	3		0.865021	0.065222	2
230	0.946551	0.0948973	3		0.79005	0.0802324	3		0.859009	0.0809603	3		0.862454	0.0653115	3		0.874906	0.0343079	3		0.822104	0.0793935	3		1.18983	0.0674759	3
240	0.915904	0.046562	3		0.851512	0.0876317	3		0.809209	0.0743222	3		0.664498	0.0712868	3		0.867917	0.104177	3		0.835434	0.0904798	3		1.14149	0.246084	3
250	0.92678	0.0549047	3		0.79377	0.045069	3		0.748263	0.094547	3		0.801064	0.0362107	3		0.816858	0.0399992	3		0.806647	0.107218	3		0.990127	0.115284	3
260	1.10459	0.141994	3		0.887916	0.150825	3		0.841403	0.00938957	3		0.840661	0.0882756	3		0.880735	0.0264136	3		0.766341	0.0763257	3		1.01064	0.049791	3
270	0.980065	0.0691412	3		0.796218	0.108385	3		0.783265	0.122869	3		0.764552	0.0932112	3		0.852788	0.0548772	3		0.824157	0.105349	3		1.03465	0.189496	3
280	0.980298	0.139928	3		0.658933	0.0795372	3		0.871794	0.0338221	3		0.718466	0.0156527	3		0.795653	0.0156756	3		0.821424	0.102173	3		0.862462	0.0479212	3
290	1.0866	0.214756	3		0.869022	0.0202489	3		0.783847	0.065066	3		0.880598	0.0984021	3		0.787677	0.0311927	3		0.815686	0.134007	3		0.961816	0.121174	3
300	0.886673	0.0537247	3		0.816796	0.123127	3		0.932059	0.0618559	3		0.689408	0.0769619	3		0.859478	0.0510158	3		1.04652	0.102389	3		1.1043	0.193305	3
310	0.943567	0.0709913	3		0.847474	0.146188	3		0.847983	0.06726	3		0.817394	0.044322	3		0.87458	0.0272505	3		1.02144	0.178074	3		0.945933	0.0398827	3
320	1.02059	0.0869887	3		0.935462	0.0230815	3		0.951634	0.0276039	3		0.769429	0.0824126	3		0.802851	0.0360092	3		0.8327	0.10727	3		0.980336	0.0695738	3
330	2.39079	0.246851	3		1.67161	0.170313	3		1.65843	0.303374	3		1.11987	0.231644	3		1.20642	0.0512396	3		1.06074	0.0757844	3		0.922855	0.0195765	2
340	3.10019	0.375995	3		2.60702	0.021521	2		1.57112	0.317109	3		1.21098	0.0763502	3		1.22355	0.0906726	3		1.18764	0.0999321	3		0.929971	0.124001	3
350	3.2961	0.303838	3		2.0847	0.417977	3		1.96113	0.318556	3		1.69635	0.167521	3		1.09807	0.0651884	3		0.963024	0.114268	3		1.15375	0.0770535	3
360	3.35577	0.512023	3		2.16749	0.22495	2		1.90394	0.492137	2		1.31771	0.157309	3		1.42163	0.108226	3		1.16242	0.17572	3		1.21234	0.271639	3
370	2.91561	0.174671	3		2.13712	0.277734	3		1.83733	0.275687	3		1.42846	0.249716	3		1.57239	0.10071	3		1.18864	0.210688	3		1.39078	0.236972	3
380	2.79278	0.132444	3		2.35075	0.238385	3		1.85225	0.227911	3		1.44554	0.145619	3		1.69333	0.195581	3		1.03867	0.0391427	3		1.25185	0.233321	3
390	2.63979	0.097965	3		2.30812	0.063638	3		1.57476	0.152532	3		1.24508	0.0914952	3		1.43937	0.181356	3		0.931588	0.309123	3		1.3509	0.367038	3
400	2.81159	0.275507	3		2.10094	0	1		1.60868	0.196295	3		1.53274	0.130637	3		1.72894	0.222049	3		0.976695	0.176765	3		1.47033	0.517924	3
410	2.95323	0.458774	3		2.12084	0.359752	3		1.73519	0.221161	3		1.26464	0.110062	3		1.49347	0.154647	3		1.28203	0.213417	3		1.1819	0.151265	3
420	2.82978	0.206219	3		1.78464	0.40633	3		1.59412	0.141323	3		1.44372	0.282592	3		1.41414	0.133344	3		1.24654	0.0701936	3		1.30941	0.336997	3
430	2.82239	0.254808	3		2.25882	1.15671	2		1.77635	0.214131	3		1.72726	0.329585	3		1.26334	0.138465	3		1.09764	0.0889493	3		1.69806	0.571501	3
440	2.70229	0.173372	3		2.20236	0.254278	3		1.59076	0.177149	3		1.17663	0.0362378	3		1.50244	0.136665	3		0.960067	0.110321	3		1.02711	0.0702565	2
Figure 2E
[Inhibitor] vs. normalized response -- Variable slope
CD4+ CD45RO+	IC50		HillSlope			logIC50				CD4+ IL7R+	IC50			HillSlope			logIC50				CD4+ IL-17+	IC50			HillSlope		logIC50
	Value	SEM	Value		SEM	Value					Value		SEM	Value	SEM		Value					Value	SEM		Value	SEM	Value
TNFa	949.609	325.191	-0.665467		0.16997	2.97755				TNFa	2062		1235.56	-0.758504	0.282684		3.31429				TNFa	3493.8	4187.93		-0.624242	0.342196	3.5433
IFNγ	467.767	137.455	-1.00257		0.340733	2.67003				IFNγ	252.962		50.2022	-1.06921	0.24901		2.40306				IFNγ	596.818	288.892		-0.802358	0.374239	2.77584
IL-2	136.396	29.4743	-1.10119		0.274068	2.1348				IL-2	191.526		27.3811	-1.28243	0.237821		2.28223				IL-2	306.803	131.47		-1.02849	0.511685	2.48686
IL-4	5910.95	6243.7	-0.979311		0.47878	3.77166				IL-4	7006.91		3985.93	-0.74032	0.164806		3.84553				IL-4	26626.5	65899.6		-0.608878	0.383123	4.42531
IL-13	5227.9	5792.69	-0.439458		0.168688	3.71833				IL-13	36082.8		54262.9	-0.433498	0.143101		4.5573				IL-13	11383.2	27280		-0.589683	0.440937	4.05627
IL-17	1015.78	310.516	-0.903597		0.257738	3.0068				IL-17	531.009		166.225	-0.7507	0.220199		2.7251				IL-17	1728.05	1066.08		-0.875581	0.400541	3.23756
CD8+ CD45RO+	IC50		HillSlope			logIC50				CD8+ IL7R+	IC50			HillSlope			logIC50				CD4+ CD25+	IC50			HillSlope		logIC50
	Value	SEM	Value		SEM	Value					Value		SEM	Value	SEM		Value					Value	SEM		Value	SEM	Value
TNFa	1223.34	460.105	-0.820706		0.248827	3.08755				TNFa	1247.14		399.354	-0.832177	0.215768		3.09591				TNFa	637.429	100.94		-0.566199	0.0673472	2.80443
IFNγ	909.241	74.7035	-1.215		0.127748	2.95868				IFNγ	485.047		25.3721	-1.15223	0.0768359		2.68578				IFNγ	1980.88	967.573		-0.655931	0.183823	3.29686
IL-2	187.647	25.302	-1.33506		0.239996	2.27334				IL-2	204.316		42.3782	-1.42892	0.414036		2.3103				IL-2	899.394	376.594		-0.60679	0.180816	2.95395
IL-4	4213.79	2576.67	-0.799151		0.237031	3.62467				IL-4	7796.67		8248.63	-0.926052	0.399922		3.89191				IL-4	9.26575	27262.2		6.65726	40660.9	0.966881
IL-13	37031.1	88664.1	-0.401835		0.206525	4.56857				IL-13	8.61044e+20		4.92479e+21	-0.0748493	0.0099743		20.935				IL-13	478248	2.92945e+06		-0.237269	0.192896	5.67965
IL-17	2584.36	4075.91	-1.30873		1.64629	3.41235				IL-17	2025.54		1200.13	-1.06413	0.504249		3.30654				IL-17	508.356	216.255		-0.980368	0.473713	2.70617
Figure 2F
Expression levels fold change normalized to PMA/ionomycin
One-tailed Wilcoxon matched-pairs signed rank test comparing expression fold change of P/I + (15-1000)nM BTP2 to P/I + (0)nM BTP2
CD4+ CD45RO+
P/I + (v)nM BTP2	0nM			15nM				62nM				125nM				250nM				500nM				1000nM
	Median	Max	Min	Median	Max	Min	p.value	Median	Max	Min	p.value	Median	Max	Min	p.value	Median	Max	Min	p.value	Median	Max	Min	p.value	Median	Max	Min	p.value
CD25	0.965813	1.23871	0.800721	0.978481	1.31187	0.761349	0.3125	1.13451	1.45847	0.857419	0.2188	1.19712	1.52799	1.00563	0.0625	1.2911	1.56667	1.04636	0.0313	1.39337	1.58895	1.12497	0.0313	1.44668	1.55699	1.1116	0.0313
CCR7	1.00023	1.2376	0.774905	1.04195	1.26781	0.844178	0.0625	1.10907	1.3216	0.828822	0.2188	1.0512	1.35009	0.858495	0.0625	1.08884	1.36107	1.04079	0.0313	1.21469	1.37588	1.04066	0.0313	1.24572	1.46482	1.17752	0.0313
CD27	0.981816	1.44257	0.644219	0.990166	1.42725	0.669561	0.4063	1.06308	1.43073	0.636838	0.4063	0.956891	1.36463	0.630863	0.5	0.974186	1.44328	0.718458	0.3125	0.953854	1.41852	0.706739	0.3125	1.00065	1.54359	0.70759	0.0313
CD40L	0.917546	1.24188	0.825884	1.05595	1.084	0.794427	0.2188	0.926017	1.05782	0.696179	0.0625	0.757771	0.941061	0.538654	0.0625	0.66426	0.850792	0.412582	0.0313	0.599323	0.671669	0.313126	0.0313	0.484059	0.507006	0.292951	0.0313
CD137	1.02159	1.15708	0.877157	1.0163	1.15402	0.906347	0.3125	1.03968	1.16449	0.929492	0.2188	1.06931	1.29755	0.943428	0.1563	1.278	1.30766	0.999838	0.0625	1.32166	1.36224	0.951219	0.938	1.34397	1.45722	0.971955	0.0625
FasL	0.959296	1.20419	0.817182	0.98541	1.25267	0.787702	0.0938	0.885174	1.22788	0.760256	0.3125	0.908523	1.10617	0.680058	0.0625	0.90267	1.04926	0.644919	0.0313	0.857304	1.00384	0.612097	0.0313	0.845837	0.952026	0.595632	0.0313
PD-1	0.80251	1.75181	0.517452	0.861062	1.78086	0.517279	0.1563	0.746631	1.785	0.552572	0.5	0.766703	1.63952	0.539193	0.3125	0.837411	1.66851	0.486822	0.2188	0.801311	1.72236	0.493755	0.0313	0.841286	1.80531	0.491408	0.4063
IL-7R	0.988833	1.10508	0.861286	1.05965	1.13308	0.884543	0.2188	1.04828	1.16736	0.883766	0.2188	1.04531	1.172	0.911519	0.2188	1.04194	1.23534	0.909353	0.0938	1.02282	1.21466	0.933838	0.2188	1.02271	1.33034	0.930379	0.3125
IL-2	1.14965	1.30431	0.567104	1.10499	1.21556	0.483803	0.0313	0.799421	1.03463	0.292975	0.0313	0.521191	0.820422	0.159954	0.0313	0.345902	0.571217	0.08536	0.0313	0.192553	0.347286	0.060233	0.0313	0.125185	0.157692	0.058222	0.0313
TNFα	0.982352	1.11962	0.823038	0.939863	1.16552	0.718498	0.2188	0.847591	1.09174	0.561353	0.0625	0.8063	0.948258	0.464183	0.0313	0.758103	0.87505	0.376589	0.0313	0.657579	0.816027	0.316395	0.0313	0.515858	0.630104	0.290217	0.0313
IFNγ	1.10053	1.41846	0.383936	1.11329	1.48923	0.380921	0.5	1.03048	1.31968	0.349301	0.2188	0.816515	0.967248	0.303125	0.0313	0.764408	0.803841	0.239367	0.0313	0.495315	0.633706	0.192483	0.0313	0.371554	0.44836	0.175211	0.0313
IL-13	1.00846	1.37051	0.795073	0.940369	1.38152	0.744159	0.0938	0.82469	1.22973	0.776721	0.0938	0.735867	0.97144	0.70729	0.1563	0.760403	0.876671	0.666877	0.0313	0.731495	0.812348	0.66176	0.0313	0.695353	0.760449	0.644844	0.0313
IL-4	1.01432	1.13945	0.849961	0.903284	1.07532	0.838062	0.0938	0.967278	1.15242	0.886646	0.5	0.968053	1.04914	0.884912	0.5	0.97959	1.02525	0.894321	0.3125	0.931225	1.0345	0.755499	0.1563	0.85341	0.941547	0.760536	0.0313
IL-17	0.966161	1.39297	0.741596	0.952707	1.37965	0.742689	0.4063	0.957858	1.27969	0.650427	0.2188	0.83069	1.21614	0.622375	0.0313	0.75365	1.00057	0.570847	0.0313	0.589667	0.773547	0.51705	0.0313	0.554935	0.590833	0.389721	0.0313
CD4+ IL7R+
P/I + (v)nM BTP2	0nM			15nM				62nM				125nM				250nM				500nM				1000nM
	Median	Max	Min	Median	Max	Min	p.value	Median	Max	Min	p.value	Median	Max	Min	p.value	Median	Max	Min	p.value	Median	Max	Min	p.value	Median	Max	Min	p.value
CD25	0.978111	1.20554	0.668123	0.959941	1.27771	0.667909	0.5	1.07939	1.40614	0.732837	0.0313	1.23509	1.50898	0.87836	0.0313	1.36624	1.68449	1.03009	0.0313	1.46901	1.76146	1.21978	0.0313	1.57109	1.75717	1.2795	0.0313
CCR7	0.887833	1.49479	0.756487	0.967963	1.43332	0.806948	0.1563	0.913553	1.61984	0.782619	0.0313	1.05184	1.48279	0.838206	0.1563	1.07625	1.60556	0.87797	0.0313	1.16508	1.57121	0.946807	0.0313	1.20196	1.79671	1.04422	0.0313
CD27	1.02751	1.45479	0.601864	1.03709	1.46666	0.606775	0.4063	0.980759	1.44822	0.600773	0.3125	1.00574	1.30634	0.550935	0.2188	1.01008	1.34097	0.608403	0.2188	1.00102	1.32921	0.564742	0.0625	0.95456	1.37233	0.555974	0.3125
CD40L	1.02554	1.08372	0.864927	0.984909	1.06687	0.951321	0.5	0.906552	1.04413	0.876257	0.1563	0.821689	0.936341	0.752093	0.0625	0.779322	0.823587	0.548203	0.0313	0.614855	0.65407	0.417301	0.0313	0.470801	0.544396	0.354368	0.0313
CD137	0.9563	1.34756	0.804564	0.903985	1.37906	0.858998	0.2188	0.982635	1.38461	0.867263	0.0313	1.00302	1.27028	0.911308	0.2188	1.1006	1.25238	1.07086	0.0938	1.1751	1.27265	1.10554	0.0625	1.25763	1.28582	1.18377	0.0625
FasL	1.0274	1.15363	0.799155	1.17119	1.24815	0.755271	0.0938	0.952409	1.14193	0.698553	0.938	0.858958	1.03276	0.591443	0.0313	0.891134	0.986709	0.552503	0.0313	0.904152	1.04604	0.518279	0.0625	0.882218	1.03748	0.536486	0.0625
PD-1	0.944481	1.39776	0.744092	0.94362	1.42586	0.709345	0.2188	0.880976	1.40645	0.698728	0.4063	0.939737	1.23871	0.690137	0.2188	0.963859	1.19681	0.63112	0.0938	0.935478	1.17379	0.584764	0.0313	0.842888	1.19941	0.543027	0.0625
IL-7R	0.988187	1.10459	0.882486	0.989322	1.10675	0.887066	0.3125	0.982027	1.10823	0.886053	0.1563	0.986764	1.09539	0.905875	0.3125	0.996478	1.07814	0.891166	0.4063	0.984205	1.08906	0.888541	0.3125	0.996404	1.09679	0.882177	0.4063
IL-2	1.04371	1.17704	0.609835	1.03526	1.11783	0.593895	0.0313	0.915517	1.02459	0.404666	0.0313	0.680378	0.80089	0.290456	0.0313	0.510955	0.536902	0.126855	0.0313	0.191659	0.370872	0.052704	0.0313	0.153233	0.160682	0.035329	0.0313
TNFα	1.02573	1.12489	0.79507	1.03982	1.11241	0.740866	0.5	1.02573	1.05717	0.626179	0.0625	0.968533	1.03611	0.563617	0.0313	0.910242	0.963704	0.432117	0.0313	0.771358	0.906293	0.342853	0.0313	0.713886	0.776368	0.284408	0.0313
IFNγ	1.1168	1.21174	0.442591	1.11934	1.24094	0.443143	0.5	0.910876	1.11219	0.361931	0.0313	0.706074	0.799194	0.306188	0.0313	0.519974	0.683082	0.21003	0.0313	0.365903	0.447984	0.15114	0.0313	0.213281	0.312629	0.129064	0.0313
IL-13	0.963965	1.13162	0.860686	0.987039	1.15351	0.863309	0.3125	0.993225	1.06672	0.864967	0.5	0.885509	0.93234	0.859039	0.0625	0.875243	0.956288	0.856775	0.0625	0.860294	0.886954	0.77907	0.0625	0.859521	0.871848	0.78743	0.0625
IL-4	1.02346	1.0496	0.905754	0.957812	1.05659	0.936874	0.2188	0.970093	1.11451	0.935666	0.5	0.93475	0.999193	0.851323	0.0313	0.938528	0.962415	0.892404	0.0625	0.9022	0.912185	0.762752	0.0625	0.804632	0.896459	0.750934	0.0313
IL-17	0.965704	1.41329	0.686627	0.93886	1.36506	0.68595	0.2188	0.744083	1.18951	0.620326	0.0313	0.660155	0.99559	0.457898	0.0313	0.537839	0.894758	0.428103	0.0313	0.455397	0.770344	0.296008	0.0313	0.325129	0.639402	0.277625	0.0313
CD4+ IL17+
P/I + (v)nM BTP2	0nM			15nM				62nM				125nM				250nM				500nM				1000nM
	Median	Max	Min	Median	Max	Min	p.value	Median	Max	Min	p.value	Median	Max	Min	p.value	Median	Max	Min	p.value	Median	Max	Min	p.value	Median	Max	Min	p.value
CD25	0.931412	1.56047	0.440591	0.914237	1.60524	0.451772	0.4063	1.019	1.52577	0.506169	0.3125	0.972266	1.72257	0.634679	0.4063	1.03126	1.65349	0.667966	0.1563	1.21973	1.75688	0.674055	0.0313	1.16007	1.51905	0.797538	0.0625
CCR7	1.08575	1.23581	0.646454	1.14969	1.31967	0.861298	0.0938	1.26994	1.3976	0.798437	0.0625	1.18373	1.24837	0.884313	0.2188	1.17391	1.56963	1.03664	0.0938	1.2008	1.78711	1.02465	0.0625	1.26855	2.16875	1.08483	0.0625
CD27	0.926953	1.35545	0.538128	1.06719	1.34177	0.54302	0.4063	1.0447	1.30534	0.525892	0.3125	0.959244	1.23867	0.570245	0.4063	1.09863	1.28623	0.489964	0.3125	1.0877	1.58653	0.592613	0.3125	0.917271	1.606	0.501189	0.5
CD40L	1.08646	1.2651	0.698081	0.942525	1.26171	0.627281	0.3125	0.928882	1.22097	0.607086	0.2188	0.993203	1.17002	0.551172	0.0625	0.971227	1.05904	0.388865	0.0313	0.747474	0.936162	0.237121	0.0313	0.683401	0.754571	0.225974	0.0313
CD137	1.02862	1.34179	0.682349	0.95006	1.40238	0.734307	0.3125	1.00189	1.41091	0.790296	0.5	1.00415	1.28745	0.76975	0.4063	1.17667	1.384	0.870052	0.1563	0.967263	1.3453	0.964229	0.4063	1.09625	1.29464	0.831423	0.3125
FasL	1.00665	1.12847	0.823642	0.988112	1.11335	0.875779	0.4063	0.965355	1.13917	0.764633	0.5	0.967351	1.03184	0.63572	0.0625	0.905875	1.00848	0.511451	0.0313	0.764018	1.08642	0.270907	0.0625	0.809316	0.831133	0.235045	0.0313
PD-1	1.00817	1.25467	0.764864	1.1059	1.21119	0.765464	0.5	0.973808	1.26408	0.770237	0.5	0.93992	1.11179	0.82177	0.4063	0.919688	1.07815	0.784919	0.0938	0.8142	1.00075	0.781628	0.0625	0.733549	1.04378	0.64933	0.0313
IL-7R	1.18785	1.35452	0.592849	1.20762	1.36112	0.626427	0.0313	1.2359	1.35	0.586606	0.2188	1.22092	1.3682	0.683465	0.1563	1.336	1.42921	0.704628	0.0313	1.361	1.44344	0.806986	0.0313	1.29083	1.50922	0.802094	0.0313
IL-2	1.15153	1.67414	0.217381	1.17109	1.60609	0.173708	0.1563	0.907831	1.4088	0.147784	0.0938	0.854091	1.3297	0.113428	0.0313	0.710761	0.977884	0.086769	0.0313	0.534485	0.6439	0.049571	0.0313	0.296279	0.362086	0.053763	0.0313
TNFα	1.03525	1.17342	0.83946	0.994376	1.19016	0.753842	0.2188	0.979294	1.16324	0.659572	0.0313	0.985397	1.12242	0.568205	0.0938	0.957874	1.10098	0.432764	0.0313	0.892585	1.05839	0.300242	0.0313	0.810561	0.98111	0.267275	0.0313
IFNγ	0.865823	1.64649	0.635327	0.734535	1.6461	0.641549	0.4063	0.633745	1.53346	0.510135	0.2188	0.575597	1.40716	0.481565	0.0313	0.523694	1.4589	0.384484	0.0313	0.39554	0.801511	0.302315	0.0313	0.287883	0.917119	0.238389	0.0313
IL-13	0.970401	1.24238	0.816818	1.1601	1.67951	0.872317	0.0313	1.00596	1.09316	0.72475	0.5	0.880191	1.05692	0.781394	0.0938	0.853712	0.974821	0.617868	0.0938	0.838551	0.91908	0.778622	0.0938	0.781068	1.14026	0.712928	0.0625
IL-4	0.989742	1.15968	0.90014	0.927487	1.10678	0.845236	0.0938	0.976856	1.10555	0.874648	0.4063	0.996651	1.08219	0.790666	0.0938	1.00754	1.07912	0.85421	0.4063	0.924932	1.00284	0.73181	0.0313	0.89285	1.02764	0.698427	0.0625
IL-17	1.0498	1.07586	0.854438	1.01463	1.07197	0.843369	0.0938	1.04143	1.06728	0.806971	0.3125	1.01912	1.06491	0.663341	0.0625	1.00995	1.04085	0.580822	0.0313	0.924798	1.00883	0.264811	0.0313	0.847746	0.967837	0.193005	0.0313
CD8+ CD45RO+
P/I + (v)nM BTP2	0nM			15nM				62nM				125nM				250nM				500nM				1000nM
	Median	Max	Min	Median	Max	Min	p.value	Median	Max	Min	p.value	Median	Max	Min	p.value	Median	Max	Min	p.value	Median	Max	Min	p.value	Median	Max	Min	p.value
CD25	0.988155	1.16172	0.815444	0.961176	1.25339	0.775516	0.4063	1.01624	1.38058	0.88754	0.0313	1.0773	1.53966	0.907982	0.0313	1.14003	1.66363	0.981278	0.0625	1.202	1.57997	0.957868	0.0313	1.11468	1.76476	1.00375	0.0313
CCR7	0.899863	1.50377	0.775617	0.937475	1.47424	0.850197	0.0625	0.921366	1.64986	0.815197	0.0313	1.01002	1.42911	0.874519	0.0938	1.12696	1.66928	0.969133	0.0313	1.23801	1.75694	1.03506	0.0313	1.32451	1.97826	1.22372	0.0313
CD27	1.00759	1.35458	0.578835	1.02032	1.34575	0.605046	0.5	0.94226	1.35976	0.588122	0.4063	1.03469	1.29035	0.576721	0.2188	1.05349	1.35421	0.630248	0.3125	1.04321	1.31529	0.648939	0.2188	1.0241	1.40637	0.622413	0.0938
CD40L	0.903006	1.25577	0.781394	0.87339	1.29696	0.731431	0.4063	0.847621	1.27151	0.833509	0.4063	0.778519	1.08265	0.731956	0.0938	0.743928	1.00441	0.62907	0.0313	0.716138	0.882146	0.565665	0.0313	0.769494	0.775408	0.571264	0.0313
CD137	0.833238	1.93205	0.624374	0.81155	2.12289	0.66217	0.2188	0.990357	2.59329	0.722994	0.0313	1.2944	2.61338	1.04036	0.0313	1.4346	3.09131	1.24788	0.0313	1.60674	2.85567	1.47338	0.0313	1.71303	2.84288	1.59628	0.0313
FasL	0.983841	1.17129	0.789907	1.03155	1.18739	0.750074	0.3125	1.06378	1.07937	0.824855	0.3125	0.967656	1.25939	0.855904	0.5	0.983894	1.36328	0.735129	0.4063	0.926277	1.51426	0.772437	0.5	1.05718	1.45872	0.960852	0.0938
PD-1	0.861318	1.89096	0.638273	0.8767	1.91513	0.684923	0.2188	0.798769	1.95511	0.698234	0.2188	0.762017	1.71504	0.620303	0.4063	0.734169	1.73724	0.673206	0.3125	0.665495	1.62497	0.641117	0.1563	0.727371	1.78333	0.614416	0.0313
IL-7R	1.01828	1.12767	0.792414	0.963688	1.10074	0.815782	0.0938	1.0477	1.15014	0.754962	0.5	1.06823	1.15317	0.827917	0.5	1.07899	1.23129	0.941623	0.0625	1.1059	1.27298	0.985903	0.0313	1.101	1.37692	1.02295	0.0313
IL-2	1.08388	1.20502	0.609359	1.01023	1.14085	0.625267	0.1563	0.928873	1.00822	0.48488	0.0313	0.602312	0.84249	0.372119	0.0313	0.425331	0.578758	0.206777	0.0313	0.159841	0.391177	0.118239	0.0313	0.111268	0.156498	0.089029	0.0313
TNFα	1.12062	1.14548	0.686356	1.11319	1.13467	0.675533	0.5	1.04311	1.10312	0.618963	0.0313	0.918279	1.02648	0.581314	0.0625	0.872456	0.914693	0.462505	0.0313	0.735643	0.812564	0.351141	0.0313	0.667275	0.689997	0.29318	0.0313
IFNγ	0.99965	1.06141	0.945838	1.0139	1.09103	0.972194	0.0938	0.988407	1.06458	0.954816	0.4063	0.926298	0.975846	0.850438	0.0625	0.805497	0.952241	0.74756	0.0313	0.656624	0.722692	0.53165	0.0313	0.464944	0.646665	0.400549	0.0313
IL-13	1.00465	1.33661	0.785874	0.90601	1.26192	0.819673	0.4063	0.929441	1.14695	0.825107	0.3125	0.892524	1.00966	0.76211	0.1563	0.833008	0.921055	0.764456	0.0625	0.896641	0.946288	0.795561	0.1563	0.806641	0.889088	0.744188	0.0313
IL-4	1.03625	1.07818	0.821346	0.950395	1.10014	0.791952	0.1563	1.00201	1.12378	0.831433	0.4063	0.94939	1.04298	0.841328	0.1563	0.941483	1.02524	0.778853	0.0313	0.817333	0.932052	0.76836	0.0313	0.767667	0.849496	0.663002	0.0313
IL-17	0.877059	1.45228	0.697649	0.915246	1.30894	0.698352	0.2188	0.956899	1.82114	0.702046	0.0938	0.80881	1.96444	0.766716	0.5	0.795667	1.5444	0.657811	0.1563	0.779745	1.17152	0.660001	0.0313	0.743339	1.1172	0.678801	0.0313
CD8+ IL-7R+
P/I + (v)nM BTP2	0nM			15nM				62nM				125nM				250nM				500nM				1000nM
	Median	Max	Min	Median	Max	Min	p.value	Median	Max	Min	p.value	Median	Max	Min	p.value	Median	Max	Min	p.value	Median	Max	Min	p.value	Median	Max	Min	p.value
CD25	1.0928	1.23675	0.739631	0.999574	1.24498	0.702405	0.0313	1.13172	1.42578	0.788451	0.0313	1.0472	1.56921	0.863195	0.1563	1.24389	1.77018	0.892077	0.0313	1.42467	1.89211	0.945237	0.0313	1.39394	1.86035	1.03338	0.0313
CCR7	0.960811	1.40543	0.688075	0.993086	1.35742	0.748937	0.0625	1.13623	1.38922	0.760008	0.0625	0.963733	1.36562	0.730222	0.3125	0.986371	1.50076	0.906491	0.0313	1.22529	1.55231	0.985345	0.0313	1.13323	1.83039	1.08142	0.0313
CD27	1.08302	1.694	0.486111	1.02582	1.70884	0.509085	0.0938	1.02799	1.68948	0.497922	0.0938	0.951034	1.56774	0.459958	0.2188	0.891755	1.58684	0.502475	0.0938	0.90772	1.50978	0.495436	0.0625	1.01628	1.60445	0.44755	0.0313
CD40L	0.865627	1.43942	0.70827	0.926248	1.31598	0.744463	0.4063	0.880347	1.25751	0.708818	0.4063	0.693892	1.15585	0.567322	0.1563	0.62444	1.05615	0.500948	0.0313	0.521842	0.862066	0.429886	0.0313	0.508832	0.640975	0.447251	0.0313
CD137	0.866947	1.63693	0.715089	0.891732	1.58504	0.75778	0.0313	0.960017	1.77989	0.736262	0.0313	1.02414	1.86828	0.985791	0.0313	1.07435	1.78491	1.02567	0.0313	1.1741	1.82062	1.08806	0.0313	1.22409	1.75989	1.08577	0.0313
FasL	1.01031	1.09036	0.858261	1.0688	1.15965	0.916298	0.5	0.959675	1.14428	0.908469	0.5	0.944474	1.06862	0.859076	0.2188	0.953332	1.24453	0.849296	0.5	1.025	1.47863	0.802777	0.3125	1.13687	1.46669	0.946723	0.1563
PD-1	0.82883	1.62269	0.745971	0.945096	1.71734	0.711294	0.3125	0.976942	1.71995	0.714612	0.3125	0.813738	1.41428	0.667416	0.2188	0.726886	1.37001	0.670211	0.0313	0.657142	1.21039	0.603862	0.0313	0.696068	1.35718	0.519677	0.0313
IL-7R	0.980903	1.35225	0.686419	1.01164	1.3765	0.695419	0.4063	0.956213	1.38677	0.713409	0.4063	1.00237	1.37256	0.659413	0.5	1.08469	1.33877	0.711815	0.0625	1.10886	1.37317	0.723617	0.0313	1.13631	1.40841	0.814026	0.0313
IL-2	1.06546	1.32179	0.367667	1.10127	1.30914	0.310475	0.0313	0.965669	1.20576	0.284326	0.0313	0.641409	0.942224	0.171498	0.0313	0.481039	0.627961	0.099076	0.0313	0.158266	0.417041	0.042699	0.0313	0.12318	0.147493	0.03196	0.0313
TNFα	1.0161	1.19272	0.799564	1.04035	1.15423	0.747115	0.0313	0.987745	1.08259	0.767669	0.0313	0.841971	1.07261	0.618427	0.0313	0.817915	0.960819	0.474483	0.0313	0.6908	0.882442	0.359716	0.0313	0.589726	0.724423	0.307714	0.0313
IFNγ	0.994856	1.0367	0.958748	1.00256	1.05487	0.952206	0.0938	0.984704	0.988119	0.903556	0.0938	0.802393	0.859797	0.747992	0.0313	0.647398	0.767372	0.620278	0.0313	0.475638	0.579331	0.367096	0.0313	0.353827	0.406278	0.26009	0.0313
IL-13	0.986346	1.17881	0.822194	0.939908	1.06861	0.850411	0.4063	0.949514	1.08256	0.90974	0.4063	0.974822	1.10091	0.862667	0.5	0.92393	1.06066	0.749732	0.1563	0.968288	1.05526	0.94033	0.5	0.958356	1.00445	0.921784	0.3125
IL-4	1.03112	1.08669	0.905074	0.933106	1.16955	0.913538	0.3125	0.977684	1.14126	0.911698	0.3125	0.959138	1.05166	0.88594	0.1563	0.972631	1.02915	0.897264	0.3125	0.911515	1.00022	0.850955	0.0938	0.865256	0.918452	0.847406	0.0313
IL-17	0.94863	1.36205	0.810117	1.01134	1.1537	0.878874	0.5	1.02864	1.59218	0.759984	0.5	0.85536	1.23493	0.737024	0.3125	0.782467	1.065	0.753479	0.0938	0.713726	0.942017	0.61821	0.0313	0.727858	0.779037	0.642601	0.0313
CD4+ CD25+
P/I + (v)nM BTP2	0nM			15nM				62nM				125nM				250nM				500nM				1000nM
	Median	Max	Min	Median	Max	Min	p.value	Median	Max	Min	p.value	Median	Max	Min	p.value	Median	Max	Min	p.value	Median	Max	Min	p.value	Median	Max	Min	p.value
CD25	1.01186	1.08996	0.915233	1.01943	1.08808	0.918522	0.5	1.01791	1.08869	0.912047	0.3125	1.00226	1.10754	0.906426	0.5	1.01337	1.10492	0.897888	0.5	1.02328	1.10332	0.888927	0.5	1.01146	1.09101	0.889378	0.3125
CCR7	1.07345	1.205	0.675505	1.16648	1.26533	0.705169	0.0625	1.1125	1.27179	0.773504	0.0313	1.21541	1.32677	0.733007	0.0625	1.2514	1.39452	0.888473	0.0313	1.24448	1.36569	0.960134	0.0313	1.31765	1.38546	0.99572	0.0313
CD27	0.839967	1.46614	0.729443	0.907748	1.47749	0.732624	0.2188	0.819585	1.46003	0.708008	0.0313	0.818494	1.39381	0.700453	0.2188	0.876449	1.43349	0.654685	0.3125	0.882181	1.38544	0.698859	0.3125	0.912362	1.46285	0.707488	0.4063
CD40L	1.00175	1.45358	0.711089	1.04066	1.26755	0.602225	0.3125	0.960624	1.05284	0.616567	0.0313	0.755352	1.07473	0.491939	0.0313	0.688552	0.940287	0.495555	0.0313	0.593434	0.751677	0.376323	0.0313	0.492488	0.652755	0.344368	0.0313
CD137	1.05694	1.12225	0.852944	0.936432	1.22804	0.836718	0.4063	0.950919	1.19133	0.837839	0.5163	0.963999	1.26262	0.686276	0.3125	0.977982	1.25046	0.57932	0.2188	0.946212	1.24409	0.549858	0.1563	0.972353	1.24765	0.551493	0.2188
FasL	1.0219	1.3128	0.717952	1.01365	1.48496	0.698361	0.3125	0.9696	1.31129	0.656977	0.1563	0.955756	1.12158	0.833489	0.2188	0.907429	0.942516	0.744677	0.1563	0.811749	0.884197	0.72479	0.0625	0.786876	0.884091	0.665466	0.0313
PD-1	0.811825	1.85016	0.638363	0.819463	1.95685	0.653589	0.0938	0.733408	1.85346	0.56585	0.3125	0.676609	1.60176	0.573746	0.2188	0.74002	1.6731	0.586752	0.0625	0.70123	1.44884	0.540688	0.0313	0.75682	1.54608	0.52151	0.0313
IL-7R	0.851597	1.54216	0.607409	0.884192	1.54055	0.608799	0.5	0.960561	1.54022	0.666808	0.2188	0.853059	1.67436	0.60999	0.2188	0.830494	1.79636	0.5932	0.5	0.902055	1.73928	0.618573	0.2188	0.942173	1.89034	0.629713	0.5163
IL-2	1.03468	1.47872	0.675737	1.04251	1.25364	0.65881	0.4063	0.879614	1.12556	0.617281	0.1563	0.611047	0.95357	0.584124	0.0938	0.659743	0.810887	0.473144	0.0313	0.614842	0.640054	0.452934	0.0313	0.557552	0.580045	0.434733	0.0313
TNFα	1.01482	1.17075	0.866188	0.898167	1.07232	0.801914	0.0313	0.748297	0.89934	0.711246	0.0313	0.676311	0.742306	0.635365	0.0313	0.603478	0.715742	0.515111	0.0313	0.52893	0.598335	0.459589	0.0313	0.465347	0.558749	0.362109	0.0313
IFNγ	0.962756	1.16932	0.799242	0.943481	1.11872	0.777348	0.0313	0.949199	1.27199	0.638838	0.3125	0.838062	1.01922	0.73564	0.0313	0.779346	0.957645	0.628579	0.0313	0.708965	0.802762	0.561293	0.0313	0.650975	0.753422	0.493165	0.0313
IL-13	0.939706	1.29807	0.665618	0.867422	1.134	0.722946	0.0923	0.834009	1.15956	0.730971	0.0625	0.834711	1.22638	0.716279	0.1563	0.833997	0.889448	0.759456	0.0938	0.848275	0.899488	0.759076	0.0938	0.834423	0.908469	0.729935	0.0938
IL-4	0.963318	1.16356	0.783026	0.958392	1.16322	0.75391	0.1563	1.01782	1.261	0.755158	0.4063	0.977045	1.11978	0.904109	0.5	1.0539	1.15395	0.856241	0.5	1.02901	1.21838	0.810034	0.3125	1.04295	1.0566	0.777089	0.3125
IL-17	1.05288	1.75817	0.410274	0.984212	1.8919	0.401029	0.2188	0.84858	1.75236	0.311495	0.0313	0.773669	1.3392	0.294864	0.2188	0.558964	1.14613	0.232496	0.0313	0.449696	0.807415	0.230215	0.0313	0.318661	0.636128	0.169226	0.0313
Figure 2G
[Inhibitor] vs. normalized response -- Variable slope
CD19+ HLA-DR+	IC50		HillSlope		logIC50
	Value	SEM	Value	SEM	Value
TNFα	8983.08	15204.2	-0.603225	0.342864	3.95343
IFNγ	38333.1	127238	-0.635652	0.498449	4.58357
IL-6	337361	1.34163e+06	-0.249351	0.138444	5.5281
IL-23p19	2.66279e+16	4.98799e+16	-0.0860411	0.00495646	16.4253
CD11c+ Myeloid	IC50		HillSlope		logIC50
	Value	SEM	Value	SEM	Value
TNFα	2133.18	2066.69	-0.896013	0.597817	3.32903
IFNγ	2.10023e+08		-7.48013e+08		8.32227
IL-6	89794.9	1.45455e+06	-0.44556	1.34446	4.95325
IL-23p19	3403.45	268314	-3.90441	250.475	3.53192
Heatmaps
Expression levels fold change normalized to PMA/ionomycin
One-tailed Wilcoxon matched-pairs signed rank test comparing expression fold change of P/I + (15-1000)nM BTP2 to P/I + (0)nM BTP2
CD19+ HLA-DR+
P/I + (v)nM BTP2	0nM			15nM				62nM				125nM				250nM				500nM				1000nM
	Median	Max	Min	Median	Max	Min	p.value	Median	Max	Min	p.value	Median	Max	Min	p.value	Median	Max	Min	p.value	Median	Max	Min	p.value	Median	Max	Min	p.value
CD25	1.04012	1.28978	0.785713	1.02531	1.37371	0.803108	0.0625	1.05385	1.43742	0.896381	0.0313	1.16514	1.36863	0.84788	0.2188	1.24134	1.41719	0.850923	0.0313	1.24179	1.46198	0.821979	0.0313	1.27285	1.46464	0.809458	0.0313
Fas	0.939939	1.56022	0.698731	0.913421	1.54705	0.679812	0.2188	0.954054	1.62364	0.730117	0.0625	0.975645	1.50569	0.790077	0.4063	1.0746	1.50044	0.76434	0.0938	1.01906	1.49991	0.837664	0.0938	0.976914	1.54077	0.81921	0.0938
CCR7	1.01724	1.03807	0.954069	1.03824	1.08391	1.00237	0.0313	1.08108	1.11787	0.961781	0.0313	1.05371	1.10593	1.0229	0.0313	1.0674	1.12247	1.06188	0.0313	1.07983	1.20162	1.0485	0.0313	1.12984	1.17172	1.06911	0.0313
CD27	1.05284	1.53508	0.550031	1.06337	1.56024	0.519526	0.4063	1.06252	1.58501	0.543957	0.3125	1.09844	1.43733	0.549408	0.4063	1.05853	1.46278	0.591166	0.3125	1.10499	1.4613	0.557191	0.3125	1.18405	1.57786	0.570492	0.0313
CD40	1.01466	1.05626	0.925019	1.01881	1.11821	0.976309	0.0313	1.079	1.14099	0.922407	0.0625	1.00563	1.15135	0.943721	0.2188	1.11276	1.17547	0.963415	0.0938	1.14762	1.27177	0.955571	0.0625	1.19009	1.2081	1.0618	0.0313
CD38	1.0309	1.28502	0.720411	1.0168	1.28286	0.713139	0.3125	1.03063	1.28552	0.705924	0.4063	0.992446	1.22649	0.70372	0.4063	1.00015	1.21239	0.755025	0.4063	1.02125	1.21439	0.762366	0.3125	1.04316	1.19447	0.799018	0.2188
HLA-DR	1.03441	1.09518	0.819166	1.02581	1.09592	0.825461	0.4063	1.03193	1.10231	0.852132	0.0625	1.03759	1.11118	0.839162	0.4063	1.06373	1.11283	0.838275	0.1563	1.05888	1.11715	0.839066	0.1563	1.06823	1.11993	0.8458	0.1563
IL-7R	0.926056	1.17616	0.833245	0.896236	1.17193	0.865473	0.3125	0.972907	1.19873	0.86085	0.0625	0.951716	1.16797	0.824963	0.1563	0.881464	1.28209	0.834531	0.4063	0.914784	1.23772	0.81609	0.3125	0.938868	1.42587	0.854196	0.5
IgA	0.999412	1.10802	0.84442	1.0358	1.15002	0.840474	0.1563	1.01366	1.14376	0.87293	0.1563	1.0756	1.11883	0.845663	0.2188	1.0882	1.09637	0.845127	0.2188	1.08733	1.10392	0.851001	0.2188	1.06692	1.11406	0.844357	0.0625
IgM	0.957199	1.16115	0.773166	1.02924	1.19922	0.769422	0.3125	1.07518	1.23964	0.772953	0.2188	1.00185	1.26583	0.859136	0.1563	1.01267	1.21046	0.87615	0.0313	0.99569	1.21129	0.843797	0.3125	0.972389	1.2481	0.800523	0.5
TNFa	0.944063	1.25841	0.83653	0.954583	1.2776	0.799459	0.4063	0.911394	1.15336	0.745419	0.0313	0.911207	1.16973	0.716834	0.0625	0.909573	1.13139	0.657386	0.0313	0.859502	1.08181	0.624721	0.0313	0.802308	1.00033	0.542865	0.0313
IFNγ	1.02848	1.0969	0.881064	0.972174	1.09718	0.852369	0.1563	1.00843	1.0877	0.841724	0.4063	1.03309	1.0544	0.869065	0.1563	0.96818	1.02838	0.890915	0.1563	0.970314	1.07832	0.757504	0.1563	0.952536	1.02161	0.790942	0.0313
IL-6	1.06046	1.14983	0.727716	0.946132	1.08491	0.668933	0.0625	0.942474	0.977404	0.712533	0.0313	0.903247	0.95446	0.841686	0.1563	0.879494	0.935741	0.799641	0.0938	0.873932	0.962948	0.670294	0.0938	0.747009	0.941042	0.715464	0.0313
IL-23p19	0.992968	1.04727	0.933256	0.920457	1.01703	0.879262	0.0313	0.95728	1.04844	0.937458	0.1563	0.923724	1.01726	0.881249	0.0938	0.980227	0.985531	0.875567	0.0938	0.927292	1.00303	0.91041	0.0625	0.941406	0.993635	0.865539	0.0625
CD11c+ Myeloid
P/I + (v)nM BTP2	0nM			15nM				62nM				125nM				250nM				500nM				1000nM
	Median	Max	Min	Median	Max	Min	p.value	Median	Max	Min	p.value	Median	Max	Min	p.value	Median	Max	Min	p.value	Median	Max	Min	p.value	Median	Max	Min	p.value
CD25	1.00253	1.38409	0.681653	1.0241	1.44106	0.621903	0.2188	0.927483	1.41852	0.657984	0.3125	0.993488	1.52691	0.68576	0.4063	1.07039	1.58279	0.723966	0.0313	1.14903	1.50143	0.728933	0.0313	1.13368	1.61267	0.780591	0.0313
Fas	1.01963	1.14451	0.897738	0.993192	1.26924	0.886118	0.3125	1.05971	1.24966	1.01895	0.0313	1.0169	1.33768	0.860072	0.4063	1.04466	1.45128	0.911359	0.0313	0.98752	1.43803	0.909123	0.0938	1.10493	1.53154	0.986517	0.0625
CCR7	1.00498	1.23339	0.734968	1.15737	1.36698	0.751739	0.0313	1.10988	1.42239	0.765664	0.0313	1.14408	1.36098	0.793778	0.1563	1.27771	1.54303	0.825966	0.0313	1.21449	1.70419	0.818654	0.0313	1.34889	1.67485	0.911842	0.0313
CD27	0.87698	1.37368	0.675081	1.01797	1.25999	0.697436	0.5	0.982055	1.30028	0.769443	0.5	0.8277	1.15201	0.703602	0.0938	0.887964	1.31868	0.772411	0.3125	0.842309	1.20401	0.610772	0.0313	0.922823	1.26903	0.709192	0.2188
CD40	0.890526	1.43117	0.866743	0.880092	1.32962	0.849623	0.4063	0.832415	1.67771	0.725239	0.5	0.883491	1.07647	0.833619	0.1563	1.01274	1.16939	0.794812	0.5	0.951105	1.00859	0.806437	0.3125	1.00054	1.27811	0.790172	0.5
CD38	1.04326	1.26042	0.736611	1.06882	1.23866	0.753081	0.0938	1.04306	1.29926	0.831013	0.0625	1.09234	1.2398	0.843619	0.3125	1.1076	1.2988	0.870506	0.313	1.10985	1.28896	0.84995	0.0313	1.15952	1.31162	0.819695	0.0313
HLA-DR	0.912657	1.46676	0.806147	0.883243	1.34262	0.665289	0.1563	0.956477	1.30581	0.84147	0.3125	0.899777	1.69377	0.746253	0.5	0.919314	1.57915	0.71622	0.3125	0.918738	1.44375	0.768513	0.4063	0.881048	1.73575	0.80226	0.4063
IL-7R	1.0694	1.24765	0.764978	1.00414	1.2887	0.766938	0.4063	0.973455	1.22385	0.753321	0.4063	0.953518	1.31237	0.709677	0.4063	1.12527	1.21916	0.680539	0.3125	1.1776	1.21882	0.70166	0.5	1.16522	1.31039	0.685905	0.4063
IgA	1.02141	1.17266	0.773353	1.05472	1.28582	0.819851	0.2188	1.05466	1.25771	0.862662	0.3125	1.12127	1.18753	0.795795	0.3125	1.09094	1.14196	0.789559	0.3125	1.0641	1.10595	0.791978	0.3125	1.03726	1.17612	0.799455	0.3125
IgM	1.01163	1.09616	0.844011	0.94387	1.07033	0.737127	0.1563	0.964589	1.02179	0.906968	0.5	0.931816	1.14095	0.871275	0.5	0.966088	1.07293	0.808985	0.2188	1.0034	1.07446	0.821863	0.4063	1.00132	1.09299	0.782882	0.4063
TNFa	0.878586	1.35088	0.688087	0.871555	1.40602	0.663947	0.5	0.946199	1.32027	0.634489	0.5	0.938974	1.40503	0.516555	0.3125	0.828241	1.37476	0.437713	0.0625	0.713049	1.25138	0.386049	0.0313	0.632368	1.03066	0.379084	0.0313
IFNγ	0.991171	1.15297	0.768893	0.942443	1.08062	0.722339	0.0313	0.934037	0.940802	0.649393	0.0313	0.696899	0.966677	0.611604	0.0625	0.597596	0.872852	0.464028	0.0313	0.427844	0.697373	0.355991	0.0313	0.412247	0.508136	0.311752	0.0313
IL-6	0.84058	1.66464	0.531522	0.625587	1.90921	0.567466	0.4063	0.686227	1.97718	0.599975	0.5	0.621897	1.64002	0.520416	0.2188	0.762974	1.59725	0.493303	0.0938	0.727725	1.56581	0.462892	0.0313	0.721626	1.36427	0.469168	0.0313
IL-23p19	0.929752	1.28028	0.698236	0.935655	1.39341	0.84067	0.3125	0.957428	1.31077	0.846927	0.3125	0.921187	1.21641	0.641734	0.3125	0.969	1.47448	0.764969	0.2188	1.02303	1.28459	0.742993	0.4063	1.03954	1.18278	0.774322	0.5
