# Supplementary material for: Store‐operated calcium entry controls innate and adaptive immune cell function in inflammatory bowel disease
Source: EMBO Mol Med. 2022 Aug 2;14(9):e15687. doi: 10.15252/emmm.202215687 (PMC9449601; doi:10.15252/emmm.202215687)
Supplement: Supplementary file 6 — Source Data for Figure 3 [file EMMM-14-e15687-s003.xlsx]

## Sheet: Souce Data Figure 3
Figure 3E
Frequency of CD45+ LPMCs											Statistic was calculated using the edgeR statistical framework with negative binomial GLM and a false discovery rate adjusted to 10% Benjiamini-Hochberg
	Non-Inflamed + P/I			UC + P/I			CD + P/I				Non-Inflamed + P/I compared to UC + P/I				Non-Inflamed + P/I compared to CD + P/I				UC + P/I compared to CD + P/I
Cluster ID	Mean	SEM	N	Mean	SEM	N	Mean	SEM	N		cluster_id	p_val	p_adj		cluster_id	p_val	p_adj		cluster_id	p_val	p_adj
(14) CD4+ CD45RA+	1.86646	0.561992	4	9.25797	3.19244	6	7.03768	2.63511	6		CD4+CD45RA+	0.0695	0.116		CD4+CD45RA+	0.147	0.419		CD4+CD45RA+	0.685	0.761
(17) CD8+ CD45RA+	0.338523	0.0801564	4	4.136	1.53479	6	3.6363	1.51808	6		CD8+CD45RA+	0.00172	0.00388		CD8+CD45RA+	0.00161	0.0108		CD8+CD45RA+	0.983	0.983
(15) CD4+ CD45RO+	9.00593	1.31545	4	24.8178	3.17238	6	18.8641	2.98362	6		CD4+CD45RO+	4.7e-06	2.35e-05		CD4+CD45RO+	0.0016	0.0108		CD4+CD45RO+	0.112	0.249
(18) CD8+ CD45RO+	17.4485	3.48775	4	8.89862	2.61076	6	15.4637	2.12752	6		CD8+CD45RO+	0.0151	0.0302		CD8+CD45RO+	0.751	0.835		CD8+CD45RO+	0.0182	0.0521
(16) CD4+ CD45RO+ IL7R+	27.7439	7.89559	4	5.83185	2.20459	6	18.7746	3.30684	6		CD4+CD45RO+IL7R+	4.23e-05	0.000141		CD4+CD45RO+IL7R+	0.323	0.496		CD4+CD45RO+IL7R+	0.000517	0.00357
(20) CD4+ CD25+ IL7R-	0.992037	0.331272	4	4.95658	0.94448	6	3.59873	0.7564	6		Tregs	2.55e-07	2.55e-06		Tregs	6.18e-05	0.00124		Tregs	0.201	0.334
(1) CD11b+ CD11c+	0.128735	0.0251886	4	0.25722	0.097174	6	0.35904	0.145178	6		C11b+CD11c+	0.582	0.672		C11b+CD11c+	0.285	0.488		C11b+CD11c+	0.567	0.668
(2) CD11c+ CD38+	0.266909	0.0649482	4	0.181506	0.0479248	6	0.216149	0.00628862	6		CD11c+CD38+	0.173	0.247		CD11c+CD38+	0.618	0.727		CD11c+CD38+	0.346	0.462
(3) CD14+ HLA-DR+	0.317643	0.0735345	4	0.566498	0.354158	6	0.338861	0.0813501	6		CD14+HLA-DR+	0.853	0.853		CD14+HLA-DR+	0.97	0.97		CD14+HLA-DR+	0.871	0.916
(19) NK cells	0.366692	0.149391	4	0.497805	0.160619	6	1.30813	0.582419	6		NKcells	0.639	0.672		NKcells	0.124	0.412		NKcells	0.237	0.361
(4) CD19+ CD38+ IL7R+	0.422627	0.21195	4	0.230504	0.0964033	6	0.155146	0.0480198	6		CD19+CD38+IL7R+	0.406	0.515		CD19+CD38+IL7R+	0.172	0.431		CD19+CD38+IL7R+	0.559	0.668
(5) CD19+ HLA-DR+ IgM-	2.26259	0.612303	4	3.11401	0.922874	6	4.17713	0.760253	6		CD19+HLA-DR+IgM-	0.613	0.672		CD19+HLA-DR+IgM-	0.0761	0.304		CD19+HLA-DR+IgM-	0.157	0.286
(7) CD19low	4.39009	0.372085	4	1.22116	0.448918	6	2.46505	0.303874	6		CD19low	4.43e-06	2.35e-05		CD19low	0.0685	0.304		CD19low	0.00199	0.00993
(9) CD38+ HLA-DR+ IgA-	0.0339428	0.0100587	4	1.15295	0.328807	6	0.0398763	0.00530883	6		CD38+HLA-DR+IgA-	6.56e-11	1.31e-09		CD38+HLA-DR+IgA-	0.58	0.727		CD38+HLA-DR+IgA-	1.21e-10	2.43e-09
(10) CD38+ HLA-DR+ IgA+	0.377755	0.338328	4	0.274622	0.0979425	6	0.0692668	0.0203021	6		CD38+HLA-DR+IgA+	0.412	0.515		CD38+HLA-DR+IgA+	0.593	0.727		CD38+HLA-DR+IgA+	0.134	0.268
(13) CD38+ IgM+	1.31262	0.238376	4	0.274893	0.21972	6	0.700329	0.13798	6		CD38+IgM+	2.06e-05	8.25e-05		CD38+IgM+	0.246	0.488		CD38+IgM+	0.000536	0.00357
(8) CD38+	1.24585	0.145141	4	4.40818	1.92858	6	2.07094	0.463177	6		CD38+	0.0379	0.069		CD38+	0.293	0.488		CD38+	0.253	0.361
(11) CD38+ IgA+	26.7186	7.93814	4	5.34223	3.88801	6	15.3407	5.2571	6		CD38+IgA+	0.000381	0.00109		CD38+IgA+	0.208	0.461		CD38+IgA+	0.0104	0.0346
(12) CD38+ IgM-	0.633543	0.363152	4	10.4219	4.31191	6	1.18166	0.48255	6		CD38+IgM-	0.00175	0.00388		CD38+IgM-	0.58	0.727		CD38+IgM-	0.00413	0.0165
(6) CD19+ HLA-DR+ IgM+	4.12706	2.382	4	14.1576	5.45384	6	4.20265	1.60512	6		CD19+HLA-DR+IgM+	0.109	0.168		CD19+HLA-DR+IgM+	0.887	0.934		CD19+HLA-DR+IgM+	0.0513	0.128
Figure 3F
Heatmaps
Expression levels fold change values and statistic
Significant differences were calculated with unpaired t test with FDR adjustment at 1% using Benjamini, Krieger and Yekutieli procedure
Fold change values of UC + P/I normalized to Non-inflamed + P/I; Statistic represents comparison of fold change values between UC + P/I and Non-Inflamed + P/I. Discorery = p_adj
cluster ID	(1)				(2)				(3)				(4)				(5)				(6)				(7)				(8)				(9)				(10)				(11)				(12)				(13)
	Median	Max	Min	discrovery	Median	Max	Min	discrovery	Median	Max	Min	discrovery	Median	Max	Min	discrovery	Median	Max	Min	discrovery	Median	Max	Min	discrovery	Median	Max	Min	discrovery	Median	Max	Min	discrovery	Median	Max	Min	discrovery	Median	Max	Min	discrovery	Median	Max	Min	discrovery	Median	Max	Min	discrovery	Median
CD27	0.6102	1.24269	0.448242	no	0.995156	2.21487	0	no	0.929244	3.44121	0.685684	no	1.12381	1.70238	0.517677	no	1.11405	2.71506	0.391925	no	0.674419	1.4143	0.393575	no	1.07781	1.60476	0.926453	no	1.03205	1.40933	0.569817	no	0.971155	1.27715	0.474867	no	1.13564	1.52152	0.717732	no	1.19512	1.78602	0.356719	no	0.89299	1.36329	0.269304	no	1.23684
CD25	0.394239	1.11963	0.109894	no	1.19766	2.15676	0.571365	no	1.21326	1.75808	0.334305	no	1.08444	1.72887	0.02358	no	0.824718	1.16209	0.341314	no	0.486234	0.626134	0.316697	no	1.96974	2.99017	0.88619	no	1.03192	5.58344	0.488553	no	1.40891	3.39094	0.363788	no	1.41196	2.3531	0.358449	no	1.5153	2.38817	1.11512	no	1.44664	2.69253	0.856197	no	1.61647
IL-7R	0.867583	1.57889	0.476739	no	0.477799	0.824887	0	no	0.836491	1.01987	0.491368	no	1.14036	1.20941	0.729706	no	1.24438	1.44447	1.05338	no	1.21376	1.31891	1.14546	no	1.66593	2.03991	1.11253	no	1.23695	1.82368	0.921828	no	1.07713	1.39019	0.884001	no	0.566413	0.975669	0.433873	no	0.996266	1.07037	0.917291	no	0.892186	0.926217	0.799662	no	0.944443
CD40	0.769786	4.21432	0.332134	no	1.04066	10.6408	0.521417	no	1.14911	1.57084	0.818797	no	1.07496	2.04531	0	no	1.17367	1.35935	0.783421	no	1.28592	1.38475	0.928891	no	1.78758	2.0966	0.788833	no	1.14887	1.41887	0.727505	no	1.283	2.2185	0.741681	no	0.935567	1.83316	0.46825	no	0.800478	0.977115	0.699329	no	1.10674	1.23138	0.656046	no	0.747961
CD40L	0.82301	1.46609	0.50024	no	0.988954	2.10116	0	no	0.43599	0.984752	0.154295	no	1.17745	1.4799	0	no	0.694832	1.31133	0.557252	no	0.613432	0.829817	0.545975	no	0.677458	1.22689	0.417137	no	1.21253	1.72779	0.411355	no	1.25429	1.83921	0.480569	no	0.578997	0.88097	0.363858	no	0.945437	1.41585	0.559824	no	1.23795	1.43386	0.892038	no	0.94921
CD137	0.673925	1.16567	0.229475	no	0.597265	1.12532	0	no	1.10618	2.07501	0.712459	no	1.03787	2.54514	0.178035	no	0.861927	1.88286	0.642169	no	0.786122	0.987692	0.517894	no	0.722115	1.73712	0.430999	no	1.26869	3.22251	0.462348	no	0.84141	2.39117	0.631132	no	0.876982	1.67589	0.21788	no	1.02282	1.41713	0.622581	no	0.873919	1.70441	0.663366	no	1.05565
FasL	0.604541	0.954552	0.381639	no	0.628942	0.830694	0.374773	no	0.586603	0.833097	0.434624	no	1.05705	4.58263	0.910833	no	1.0311	1.23967	0.900543	no	0.993626	1.20866	0.874078	no	0.832498	1.19024	0.657005	no	1.00327	1.17989	0.603915	no	1.09536	1.18283	0.824837	no	0.849851	1.06657	0.645558	no	1.01055	1.55209	0.839125	no	1.03583	1.34807	0.733492	no	0.948075
Fas	0.936679	1.27029	0.686903	no	1.18351	1.37385	0.569904	no	2.17279	3.26087	0.936229	0.000350598	1.4987	1.69131	1.25427	no	1.6609	3.63224	0.975177	0.000515487	0.870203	1.12787	0.709877	no	1.90905	3.31866	1.60715	no	1.62778	3.89449	0.867154	no	1.53397	1.75655	0.8448	no	1.36001	1.41994	1.02706	no	1.40314	1.76423	0.977531	no	1.41671	1.47184	0.90887	no	0.986007
HLA-DR	1.06331	2.73017	0.3257	no	2.22319	9.46475	0.782218	7.2e-05	0.885189	0.933487	0.645425	no	2.87243	4.66053	1.03341	no	1.10921	1.14318	0.955572	no	1.13973	1.17058	0.983119	no	3.43282	5.13686	1.30384	1.43556e-08	1.59199	3.77701	1.05436	no	1.17755	1.31279	0.900894	no	1.08716	1.10875	0.830955	no	1.70022	2.20188	0.721731	no	1.65775	2.06148	0.879833	no	1.69791
PD-1	0.775783	1.50083	0.374556	no	1.36395	4.90976	0.134894	no	0.690546	0.881418	0.365512	no	0.698507	2.48828	0	no	1.36194	1.93637	0.920199	no	1.22606	1.32653	0.844029	no	1.63749	3.76149	1.20552	no	1.42886	4.83955	0.934456	no	1.18897	1.81075	0.62659	no	0.94932	1.27084	0.326924	no	1.13368	2.53403	0.859079	no	1.29764	3.76277	1.00927	no	0.64898
CD86	0.810384	1.7181	0.477606	no	0.949014	1.1122	0.566596	no	0.802508	1.42525	0.291021	no	0.530865	0.803518	0	no	0.505352	1.52822	0.371938	no	0.563035	0.949102	0.352629	no	1.69509	2.42919	1.0031	no	1.43832	5.60908	0.220204	no	0.779257	1.46949	0.296533	no	0.988244	1.19746	0.764357	no	1.31443	1.51102	1.10219	no	1.01425	2.46435	0.653119	no	1.28366
CD103	0.754397	3.18395	0.288414	no	0.76203	1.05398	0.647478	no	0.550442	1.03041	0	no	0.517165	1.43393	0.079302	no	1.03577	1.39327	0.758128	no	1.02469	1.26398	0.806759	no	1.84625	3.09402	0.882282	no	0.98317	1.38388	0.367208	no	1.01593	1.39988	0.751407	no	0.84246	1.38441	0.720183	no	1.03907	1.9121	0.39967	no	0.822767	1.77161	0.030157	no	0.971045
TNFa	0.609058	1.33575	0.35562	no	1.04988	1.31016	0.245822	no	0.7893	1.58759	0.400186	no	0.682576	2.66035	0.480271	no	0.577994	1.06866	0.283041	no	0.611015	1.12773	0.512981	no	1.93812	2.40521	0.701565	no	0.785126	2.5538	0.485073	no	0.497756	0.595089	0.290315	no	1.05621	1.30542	0.462253	no	1.3415	1.40365	0.989987	no	1.02469	2.38152	0.835916	no	1.49417
IFNγ	0.617239	0.830596	0.333614	no	0.863586	1.25067	0.170635	no	0.237548	0.376386	0.217397	no	1.39607	7.19626	0.365874	no	0.668454	1.12131	0.51721	no	0.813451	1.1423	0.528688	no	0.915894	2.27441	0.414293	no	0.424691	0.827403	0.149853	no	1.07147	1.32396	0.726236	no	0.56872	1.40314	0.123179	no	0.949229	1.89006	0.359373	no	0.903976	1.52574	0.212911	no	0.562777
IL-2	0.57699	0.828058	0.046319	no	1.07561	1.3837	0.264254	no	0.513997	0.957782	0.374587	no	1.36224	1.67132	1.05206	no	0.324373	0.507501	0.273923	no	0.731796	0.75353	0.555866	no	1.13417	2.30114	0.57593	no	1.12699	1.62432	0.40818	no	0.982587	1.49108	0.582053	no	0.886252	1.0961	0.335547	no	0.964515	1.47835	0.420539	no	1.30398	1.57467	0.8806	no	1.05175
IL-4	0.621634	0.781858	0.516381	no	1.01655	1.1981	0.827002	no	0.687948	1.05797	0.375457	no	0.946583	2.4077	0.719487	no	1.19325	1.47754	0.547802	no	1.04327	1.49205	0.810576	no	0.857973	1.33679	0.629752	no	1.54906	5.4363	0.787933	no	1.1182	1.9184	0.820204	no	1.09075	1.55259	0.799679	no	1.42252	1.5769	1.00576	no	1.3961	2.12115	0.890653	no	1.42985
IL-6	1.10376	7.03093	0.42207	no	0.698495	1.92657	0.420684	no	1.79944	5.11734	0.82459	3.207e-07	1.30022	9.32082	1.14022	no	2.35331	5.67478	1.48115	8.885e-12	1.6623	2.88855	1.02559	9.99849e-07	1.90076	4.13968	0.913368	no	1.23776	2.30152	0.197832	no	1.30642	1.75593	0.833422	no	0.806801	1.75334	0.156373	no	1.09849	3.29005	0.895473	no	1.01535	2.07211	0.73951	no	1.31765
IL-17	0.904941	3.3238	0.613909	no	0.971209	3.43629	0.44966	no	0.549239	0.81469	0.256245	no	1.31861	5.78088	0.695014	no	1.19221	1.40107	0.799455	no	1.21367	1.33997	0.765292	no	1.28888	2.10857	0.957505	no	1.20209	1.75993	1.05323	no	0.925723	1.92778	0.64861	no	0.798763	1.2409	0.603247	no	1.00261	1.37147	0.700876	no	0.992372	1.19213	0.859521	no	0.88871
IL-13	0.791285	1.06995	0.527436	no	0.648462	0.965687	0	no	0.615776	0.986454	0.372372	no	1.02271	2.22338	0.761926	no	1.03402	1.13263	0.84528	no	0.997061	1.09312	0.807002	no	0.860976	1.47155	0.639557	no	1.03729	1.41992	0.775257	no	0.934872	1.0459	0.430829	no	1.07452	1.47176	0.495016	no	0.819259	1.33684	0.738139	no	1.00134	1.28405	0.635036	no	0.963873
IL-23p19	0.824943	2.54931	0.647942	no	0.691796	1.09547	0	no	0.771528	0.88442	0.631995	no	1.26789	1.58795	1.05579	no	0.849148	1.13119	0.717553	no	1.03462	1.24879	0.759273	no	0.872563	1.3196	0.688819	no	1.38178	2.32697	0.663383	no	0.81875	1.01485	0.253828	no	0.773956	1.07443	0.167801	no	1.10974	1.57901	0.676951	no	1.14132	1.41962	0.882197	no	0.744529
Fold change values of CD + P/I normalized to Non-inflamed + P/I; Statistic represents comparison of fold change values between CD + P/I and Non-Inflamed + P/I. Discorery = p_adj
cluster ID	(1)				(2)				(3)				(4)				(5)				(6)				(7)				(8)				(9)				(10)				(11)				(12)				(13)
	Median	Max	Min	discrovery	Median	Max	Min	discrovery	Median	Max	Min	discrovery	Median	Max	Min	discrovery	Median	Max	Min	discrovery	Median	Max	Min	discrovery	Median	Max	Min	discrovery	Median	Max	Min	discrovery	Median	Max	Min	discrovery	Median	Max	Min	discrovery	Median	Max	Min	discrovery	Median	Max	Min	discrovery	Median
CD27	0.528297	0.812099	0.347919	no	1.25588	1.85774	0.699837	no	0.959714	1.77725	0.425205	no	1.29785	2.06133	0.504151	no	1.08607	2.36141	0.59168	no	1.7377	3.06734	0.936806	1.1e-05	1.14139	1.53791	0.99233	no	0.527321	1.57327	0.313374		0.779844	1.241	0.642587	no	1.03973	1.57858	0.292162	no	1.45221	2.09716	0.413191	no	1.17967	1.40614	0.531678	no	1.56247
CD25	0.833804	1.77731	0.288299	no	0.747447	1.0303	0.417969	no	1.17708	1.41117	0.804192	no	1.16249	2.77754	0.800602	no	0.86034	1.20556	0.607245	no	1.0454	1.38723	0.583139	no	1.83517	2.28376	1.17738	no	1.0224	2.27142	0.582978		2.26878	4.62369	0	no	0.86727	3.65794	0.463769	no	1.27521	1.55014	0.968541	no	1.75563	3.98354	0.344941	no	1.79638
IL-7R	1.11879	1.94515	0.640935	no	0.855434	1.20959	0.808684	no	1.00122	1.15906	0.902653	no	0.995412	1.64707	0.914322	no	0.960543	1.08575	0.838358	no	1.03698	1.16285	0.907999	no	1.23952	1.60086	0.992196	no	0.960831	1.18788	0.861185		0.995377	1.76772	0	no	0.665273	1.27564	0.170447	no	1.1078	1.3771	0.972611	no	0.960445	1.72562	0.736053	no	1.23089
CD40	0.829747	1.03567	0.062683	no	0.682574	1.09602	0.526289	no	1.50716	2.24478	0.550202	no	0.775029	3.90776	0.385516	no	1.19027	1.56891	0.749763	no	1.30162	1.52344	0.761499	no	1.18995	1.61826	0.932303	no	0.724584	2.66639	0.388394		1.2747	3.03137	0	no	1.42365	2.20248	0	no	0.933478	1.37795	0.504657	no	0.975561	2.02433	0.795571	no	0.700213
CD40L	1.01582	1.90864	0.809806	no	1.74798	2.64825	0.968496	no	0.578213	1.35893	0.165089	no	0.799515	1.28834	0.533157	no	0.782938	1.3213	0.454847	no	0.745073	1.75806	0.635569	no	0.868321	1.41019	0.473086	no	0.921414	1.31853	0.422296		1.14854	1.44781	0.589538	no	0.625147	0.961106	0.287974	no	0.898945	1.43494	0.790918	no	1.13329	1.34289	0.650747	no	0.844608
CD137	0.664562	0.898998	0.327342	no	1.18717	1.92049	0.373421	no	1.24702	2.39721	0.44996	no	0.707438	1.38858	0.33423	no	0.919898	1.02419	0.809389	no	0.941882	1.18982	0.695912	no	1.64218	2.55452	0.772536	no	1.38665	2.22351	1.02704		1.32741	4.04489	0	no	0.571732	0.988497	0	no	0.890761	1.15787	0.762405	no	1.0088	1.56256	0.737567	no	0.926965
FasL	0.657359	1.07245	0.525242	no	0.730415	1.54725	0.716889	no	0.748991	0.862481	0.555569	no	1.09343	3.45085	0.775376	no	1.03425	1.48456	0.934942	no	0.974093	1.51366	0.544685	no	1.16451	1.51128	1.01608	no	0.993772	2.00791	0.872661		1.15078	1.64556	0.487734	no	0.839085	2.17242	0.351226	no	1.05602	1.4804	0.821103	no	0.986402	1.2957	0.917528	no	0.977502
Fas	1.25015	1.71068	0.811415	no	0.860392	1.1376	0.672758	no	1.35	2.57315	0.557184	no	0.545108	1.26277	0	no	0.97567	1.30736	0.540418	no	1.27757	1.90146	0.643904	no	2.11998	3.972	0.808109	no	1.03973	2.25196	0.845295		0.819074	1.64901	0.723115	no	1.1176	1.94586	0.81116	no	0.807648	1.14965	0.647091	no	0.998453	1.48019	0.655073	no	0.862564
HLA-DR	1.11271	2.30258	0.483852	no	0.808194	1.49389	0.519509	no	0.921273	0.959234	0.775427	no	0.688388	3.27502	0	no	1.03954	1.16127	0.812881	no	0.998596	1.17319	0.797992	no	1.72731	2.49867	1.21728	no	0.833973	1.68851	0.441524		0.976634	1.16673	0.907434	no	1.03453	1.26195	0.794994	no	0.796529	1.33447	0.752082	no	0.76614	1.86493	0.601498	no	0.964289
PD-1	0.675476	0.973151	0.34339	no	1.08167	1.7758	0.540247	no	0.807268	0.874168	0.602764	no	0.766034	2.50703	0.385772	no	1.19332	1.38322	0.639633	no	0.955395	1.42572	0.72539	no	1.24519	1.34291	0.756102	no	0.846888	1.08195	0.640043		0.878386	2.09488	0.416568	no	0.797638	2.06924	0.663809	no	0.934449	0.98405	0.810776	no	0.900671	1.78927	1.65e-08	no	0.877398
CD86	1.27378	1.47366	0.55178	no	1.01279	1.83331	0.89777	no	1.11653	1.70031	0.617183	no	1.05223	1.26404	0.897743	no	0.726229	0.917206	0.628298	no	0.889596	1.38334	0.565682	no	1.55163	2.07572	1.13467	no	1.01195	1.66825	0.807226		0.557361	1.10781	0.211126	no	0.851023	1.12757	0.718327	no	1.11579	1.52305	0.808508	no	0.868611	1.42733	0.334453	no	1.07134
CD103	0.682574	0.857289	0.578675	no	0.819446	1.0653	0.527036	no	0.890749	1.14417	0.501304	no	0.664034	1.12538	0	no	1.26391	1.37925	0.858563	no	1.01068	1.374	0.763882	no	1.23892	2.06416	0.757234	no	1.18322	2.00263	0.615927		1.36397	12.1278	0	no	0.631608	0.975883	0	no	1.06151	1.12909	1.02497	no	1.01768	4.31201	0.791439	no	1.16975
TNFa	0.689482	1.29625	0.491809	no	1.25349	1.45709	1.06474	no	0.991534	1.71915	0.616504	no	1.03071	1.21632	0	no	0.946353	1.58939	0.886232	no	1.40603	1.78732	0.86617	no	1.8713	2.69341	0.755274	no	0.919685	1.17947	0.533457		0.526166	1.31076	0.182451	no	1.04634	1.4253	0.624201	no	1.11446	1.49894	0.907697	no	1.0195	1.26964	0.398821	no	1.326
IFNγ	0.676618	0.876532	0.299647	no	1.02125	1.61013	0.525681	no	0.62678	0.881624	0.214901	no	1.26415	1.66226	0.440979	no	0.86593	1.12242	0.634848	no	0.957144	1.22027	0.665203	no	0.997617	1.75867	0.554535	no	0.861336	1.45303	0.363174		1.29618	1.77734	0	no	0.728394	1.17057	0	no	1.0453	1.36728	0.923424	no	0.955253	1.14141	0.668353	no	1.02329
IL-2	1.00265	2.55994	0.589526	no	1.64203	2.10001	0.948279	no	0.723765	1.67654	0.315387	no	1.26376	1.50543	0.543354	no	0.746969	1.09848	0.584381	no	1.17058	1.24392	0.899504	no	2.33848	3.73126	0.803877	0.000503169	0.885067	1.20532	0.614003		0.934109	1.42091	0	no	0.746308	0.941241	0.341211	no	0.898563	1.53262	0.7648	no	1.17049	1.39488	0.679787	no	1.05785
IL-4	0.747819	0.996199	0.248877	no	0.930689	1.0671	0.663902	no	0.708804	1.44371	0.607177	no	1.0863	1.32253	0.92628	no	1.40713	1.46242	1.00472	no	1.62583	1.80117	1.38152	no	1.02553	1.47339	0.821569	no	1.20733	1.42542	0.83061		0.940031	1.33912	0.256384	no	1.0295	1.1934	0.599285	no	1.13326	1.66013	0.934383	no	1.12924	1.35786	0.945225	no	1.30044
IL-6	0.800019	1.46291	0.374489	no	0.870241	1.33226	0.09881	no	1.62668	2.03994	1.15778	no	1.0234	1.78535	0	no	1.90468	4.7262	1.32915	2.4e-09	1.22247	1.76615	0.503784	no	2.41694	5.99098	1.00581	2.16306e-06	0.95251	1.29496	0.866441		1.88399	3.35059	0.405051	no	0.775138	3.6033	0.343988	no	1.0559	2.2366	0.906389	no	1.05829	1.31731	0.77669	no	1.19609
IL-17	1.33006	1.83845	0.69397	no	0.980857	1.88231	0.373043	no	0.712654	0.856636	0.391338	no	1.39534	2.1708	0.193834	no	1.02358	1.36551	0.738012	no	0.942867	1.44483	0.831458	no	1.30532	1.68537	1.01883	no	1.07572	1.70794	0.983472		0.78918	1.14839	0.326123	no	0.628258	0.67964	0.395259	no	0.986568	1.29079	0.794703	no	0.892748	1.15268	0.293679	no	0.993954
IL-13	0.905294	1.14869	0.577309	no	0.666231	0.915699	0.267008	no	0.60211	0.951351	0.465779	no	1.03063	1.76654	0.533313	no	0.984801	1.32991	0.843062	no	1.07857	1.25239	0.803106	no	0.974321	1.62082	0.92972	no	0.946583	1.1679	0.709421		0.509813	1.1916	0.258106	no	1.07204	1.5072	0	no	0.94824	1.25974	0.809513	no	1.04038	1.69984	0.758516	no	0.963036
IL-23p19	1.45575	1.75662	0.438608	no	0.831364	1.38588	0.396574	no	0.897483	1.81528	0.54913	no	1.58707	4.27064	0.282275	no	1.10325	1.22039	1.01984	no	1.44269	2.17164	1.17144	no	1.12957	1.49336	0.943421	no	0.945828	1.53297	0.617078		0.697786	0.970901	0.286881	no	0.750582	1.06435	0.340235	no	1.07362	1.42233	0.882637	no	0.990714	1.17048	0.769336	no	1.10518
Fold change values ; Statistic represents comparison of fold change values between CD + P/I and UC + P/I. Discorery = p_adj
cluster ID	(1)				(2)				(3)				(4)				(5)				(6)				(7)				(8)				(9)				(10)				(11)				(12)				(13)
	Median	Max	Min	discrovery	Median	Max	Min	discrovery	Median	Max	Min	discrovery	Median	Max	Min	discrovery	Median	Max	Min	discrovery	Median	Max	Min	discrovery	Median	Max	Min	discrovery	Median	Max	Min	discrovery	Median	Max	Min	discrovery	Median	Max	Min	discrovery	Median	Max	Min	discrovery	Median	Max	Min	discrovery	Median
CD27	1.10407	2.24847	0.811027	no	0.772029	1.71826	0	no	0.889772	3.29504	0.656558	no	0.876903	1.32836	0.403941	no	0.856338	2.08698	0.301261	no	0.359747	0.754411	0.20994	3.5e-14	0.91779	1.3665	0.788903	no	1.42768	1.94959	0.788255	no	1.11655	1.46835	0.54596	no	1.11166	1.4894	0.702579	no	0.914038	1.36597	0.272822		0.849391	1.29673	0.256155	no	0.853478
CD25	0.419523	1.19143	0.116942	no	1.64024	2.95376	0.782506	no	1.0554	1.52933	0.290807	no	0.791407	1.2617	0.017208	no	0.913859	1.28769	0.378205	no	0.469929	0.605136	0.306077	7.57336e-09	1.10417	1.67618	0.496767	no	0.813	4.39894	0.384909	no	0.660782	1.59035	0.170617	no	1.0193	1.69872	0.258767	no	1.19099	1.87705	0.87646		0.733047	1.36437	0.433857	no	0.897089
IL-7R	0.774983	1.41037	0.425855	no	0.504547	0.871065	0	2.28452e-05	0.823391	1.0039	0.483672	no	1.03824	1.1011	0.664361	no	1.29281	1.50067	1.09437	no	1.16737	1.2685	1.10168	no	1.33364	1.63302	0.890619	no	1.24605	1.8371	0.928613	no	1.14921	1.48321	0.943151	no	0.862525	1.48573	0.660695	no	0.860611	0.924626	0.79239		0.795447	0.825788	0.712955	no	0.741103
CD40	1.04042	5.69592	0.448901	no	1.41629	14.4817	0.70963	0.000754984	0.797973	1.09084	0.568595	no	0.896487	1.70574	0	no	0.974306	1.12844	0.650346	no	1.05182	1.13266	0.759787	no	1.4309	1.67826	0.631436	no	1.08268	1.33712	0.685589	no	1.01251	1.75078	0.585313	no	0.728982	1.42838	0.364854	no	0.811682	0.990791	0.709117		1.00884	1.12246	0.598014	no	0.965458
CD40L	0.685778	1.22163	0.416828	no	0.571503	1.21423	0	0.0018776	0.704906	1.59214	0.249463	no	1.33203	1.67419	0	no	0.857444	1.61821	0.687665	no	0.684665	0.926178	0.609376	no	0.780393	1.41331	0.480518	no	1.36961	1.95161	0.464643	no	1.18446	1.7368	0.453812	no	0.907782	1.38123	0.570476	no	0.930361	1.39327	0.550897		1.14167	1.32234	0.82266	no	0.967352
CD137	1.05246	1.8204	0.358367	no	0.544277	1.02548	0	0.000689146	0.776292	1.45619	0.499987	no	1.28582	3.15317	0.220568	no	0.940007	2.05342	0.700342	no	0.811715	1.01985	0.534755	no	0.431449	1.03789	0.257513	0.00041317	0.863611	2.19361	0.314727	no	0.582245	1.65466	0.436735	no	1.6191	3.09406	0.402253	no	1.09841	1.52187	0.668593		0.826926	1.61276	0.627695	no	1.16075
FasL	0.829703	1.31008	0.52378	no	0.720656	0.951827	0.429422	no	0.796374	1.13102	0.590047	no	0.728772	3.15944	0.627964	no	0.933897	1.12281	0.815651	no	0.986577	1.20009	0.867878	no	0.689928	0.986403	0.54449	no	0.887795	1.04409	0.534407	no	0.937681	1.01257	0.706104	no	0.882292	1.10728	0.670201	no	0.947415	1.45512	0.786698		1.00511	1.30809	0.711738	no	0.952997
Fas	0.722333	0.979604	0.529715	no	1.31219	1.52323	0.631869	no	1.54149	2.31344	0.664212	no	2.436	2.74907	2.0387	no	1.76378	3.85723	1.03558	no	0.680987	0.88263	0.555522	no	0.872251	1.5163	0.734311	no	1.35331	3.23783	0.720941	no	1.48891	1.70495	0.819982	no	1.1445	1.19494	0.864317	no	1.64619	2.06983	1.14686		1.39614	1.45046	0.895672	no	1.1767
HLA-DR	0.873072	2.24171	0.26743	no	2.4193	10.2996	0.851216	0.000903671	0.980579	1.03408	0.714977	no	2.74276	4.45014	0.986757	no	1.07992	1.11299	0.930341	no	1.13474	1.16546	0.978818	no	1.94062	2.90394	0.737081	no	1.62392	3.85276	1.07551	no	1.16786	1.30198	0.893481	no	1.07019	1.09144	0.817986	no	1.92928	2.49852	0.818963		1.68697	2.09781	0.895338	no	1.4953
PD-1	1.13836	2.20227	0.549612	no	1.22432	4.40714	0.121085	no	0.898675	1.14707	0.475677	no	0.683801	2.43589	0	no	1.22907	1.74746	0.830426	no	1.20211	1.30062	0.82754	no	1.38325	3.17747	1.01835	no	1.66568	5.64163	1.08933	no	1.08328	1.6498	0.570894	no	0.934254	1.25067	0.321735	no	1.23655	2.76397	0.937034		1.41461	4.10192	1.10024	no	0.783793
CD86	0.700769	1.4857	0.413004	no	0.815743	0.956014	0.487029	no	0.710379	1.26162	0.257611	no	0.501278	0.758736	0	3.42379e-05	0.677909	2.05004	0.498939	no	0.606805	1.02289	0.380042	no	1.0697	1.53296	0.633013	no	1.33155	5.19271	0.203858	no	1.26059	2.37718	0.479698	no	1.09647	1.32859	0.848062	no	1.19162	1.36984	0.999215		1.11703	2.71408	0.719304	no	1.15813
CD103	1.08974	4.59926	0.416618	no	0.954253	1.31984	0.810806	no	0.65624	1.22846	0	no	0.846906	2.34819	0.129864	no	0.847896	1.14054	0.620612	no	0.994839	1.22716	0.783258	no	1.36568	2.28866	0.652628	no	0.825283	1.16164	0.308238	no	0.348218	0.479819	0.25755	no	1.53813	2.5276	1.31488	no	0.974911	1.79403	0.374991		0.545648	1.17491	0.02	no	0.871656
TNFa	0.808792	1.7738	0.472241	no	0.829727	1.03543	0.194275	no	0.76176	1.53219	0.386223	no	0.749991	2.9231	0.527706	no	0.552087	1.02076	0.270355	8.6787e-05	0.462889	0.854342	0.388621	7.69978e-06	1.0477	1.3002	0.37925	no	0.923826	3.00495	0.570765	no	0.758182	0.906441	0.442208	no	1.0044	1.24138	0.439576	no	1.18369	1.23853	0.87353		1.10933	2.57823	0.904961	no	0.969194
IFNγ	0.993653	1.33712	0.537064	no	0.847942	1.22801	0.167544	no	0.42985	0.681082	0.393386	5.6973e-06	1.20156	6.1936	0.314896	no	0.78062	1.30946	0.603997	no	0.873375	1.22644	0.567635	no	0.900439	2.23604	0.407303	no	0.49095	0.956491	0.173232	0.000221073	0.924288	1.14209	0.626475	no	0.911372	2.24853	0.197395	no	0.870934	1.73416	0.329732		0.971881	1.64036	0.228905	no	0.575778
IL-2	0.491066	0.704745	0.039421	1.7926e-06	0.676582	0.870379	0.166222	0.000689204	0.629379	1.17279	0.458675	no	1.19336	1.46412	0.921634	no	0.399448	0.624961	0.337323	1.7399e-11	0.641168	0.66021	0.487025	0.000727915	0.459469	0.932225	0.233317	4.56186e-05	1.23821	1.78462	0.448464	no	1.21658	1.84616	0.720663	no	1.29091	1.59658	0.488757	no	0.920687	1.41118	0.40143		1.15316	1.39254	0.77875	no	0.977414
IL-4	0.897267	1.12853	0.745344	no	1.12523	1.32619	0.915419	no	0.827264	1.27221	0.451491	no	0.863741	2.19698	0.656519	no	0.900486	1.11503	0.4134	no	0.650815	0.930769	0.505653	no	0.805271	1.25468	0.591069	no	1.32604	4.65365	0.674497	no	1.23054	2.11112	0.902605	no	1.118	1.59137	0.819655	no	1.20067	1.33096	0.848904		1.2547	1.90631	0.800446	no	0.949175
IL-6	1.32567	8.44449	0.506927	no	0.858028	2.36659	0.516767	no	1.11418	3.16856	0.51057	no	1.30343	9.34387	1.14304	no	1.00807	2.43087	0.634469	no	1.35126	2.34806	0.833689	no	0.629726	1.37149	0.302601	no	1.2124	2.25436	0.193779	no	0.685088	0.920813	0.437047	no	0.704062	1.53006	0.13646	no	0.875171	2.62119	0.713424		0.961272	1.96174	0.700121	no	1.0267
IL-17	0.695873	2.5559	0.472078	no	0.940535	3.32776	0.435458	no	0.797368	1.18274	0.372008	no	1.02895	4.51099	0.54234	no	1.14028	1.34005	0.764634	no	1.18223	1.30526	0.745468	no	0.973302	1.5923	0.723064	no	1.00552	1.47214	0.881004	no	1.22474	2.55047	0.858119	no	1.40655	2.18512	1.06226	no	1.0016	1.37009	0.700169		1.21392	1.45827	1.05141	no	0.905153
IL-13	0.918388	1.24181	0.612158	no	0.984847	1.46663	0	no	0.934745	1.49743	0.565259	no	0.978176	2.12656	0.728748	no	1.01578	1.11266	0.830375	no	0.94472	1.03574	0.764639	no	0.802072	1.37088	0.595802	no	1.12019	1.5334	0.837216	no	1.44993	1.62213	0.668189	no	1.10313	1.51093	0.508193	no	0.846218	1.38084	0.76243		0.909189	1.16589	0.576598	no	1.00277
IL-23p19	0.670305	2.07144	0.526484	no	0.811178	1.28451	0	no	0.782157	0.896605	0.640702	no	0.705325	0.883372	0.587333	no	0.771304	1.02749	0.651772	no	0.681578	0.822665	0.500187	no	0.738428	1.11674	0.58293	no	1.34848	2.27088	0.647392	no	1.24244	1.54003	0.385182	no	1.04199	1.44652	0.225913	no	1.01501	1.44422	0.619164		1.18312	1.4716	0.914505	no	0.694996
[truncated: 31 more columns]
