# Supplementary material for: Store‐operated calcium entry controls innate and adaptive immune cell function in inflammatory bowel disease
Source: EMBO Mol Med. 2022 Aug 2;14(9):e15687. doi: 10.15252/emmm.202215687 (PMC9449601; doi:10.15252/emmm.202215687)
Supplement: Supplementary file 7 — Source Data for Figure 4 [file EMMM-14-e15687-s002.xlsx]

## Sheet: Source Data Figure 4
Figure 4A
Frequency of CD45+CD3+ LPMCs												Statistic was calculated using the edgeR statistical framework with negative binomial GLM and a false discovery rate adjusted to 10% Benjiamini-Hochberg
	Non-inflamed			UC			CD					Non-inflamed + P/I compared to UC + P/I				Non-inflamed + P/I compared to CD + P/I				UC + P/I compared to CD + P/I
Cluster ID	Mean	SEM	N	Mean	SEM	N	Mean	SEM	N			cluster_id	p_val	p_adj		cluster_id	p_val	p_adj		cluster_id	p_val	p_adj
(18) CD8+PD1+	0.00981075	0.00335636	4	0.695171	0.248918	6	0.0917013	0.0543119	6			(18) CD8+PD1+	1.68e-06	1.68e-05		(18) CD8+PD1+	0.0336	0.134		(18) CD8+PD1+	0.00268	0.0351
(4) CD8+CD45RA+IFNγ+	0.354879	0.187661	4	6.54518	2.64723	6	4.0525	1.94964	6			(4) CD8+CD45RA+IFNγ+	0.000432	0.00144		(4) CD8+CD45RA+IFNγ+	0.00249	0.024		(4) CD8+CD45RA+IFNγ+	0.58	0.773
(17) CD8+	8.73655	4.08164	4	4.7065	1.78021	6	6.07722	3.15653	6			(17) CD8+	0.284	0.365		(17) CD8+	0.471	0.607		(17) CD8+	0.695	0.869
(11) CD4+IL-17+	0.741406	0.326549	4	3.4314	0.560068	6	1.86049	0.44718	6			(11) CD4+IL-17+	4.3e-05	0.000215		(11) CD4+IL-17+	0.0118	0.0589		(11) CD4+IL-17+	0.0791	0.176
(14) CD4+PD1+	0.146427	0.0617326	4	4.92	2.27892	6	0.436938	0.202988	6			(14) CD4+PD1+	0.00127	0.00362		(14) CD4+PD1+	0.374	0.575		(14) CD4+PD1+	0.00914	0.0351
(20) Tregs	1.98769	0.752176	4	6.81211	1.06134	6	4.36051	0.739415	6			(20) Tregs	1.36e-05	9.04e-05		(20) Tregs	0.0036	0.024		(20) Tregs	0.108	0.217
(15) CD4+TNFα+	0.855308	0.34441	4	7.47727	2.14871	6	2.53995	0.459073	6			(15) CD4+TNFα+	0.000157	0.000627		(15) CD4+TNFα+	0.0455	0.152		(15) CD4+TNFα+	0.0469	0.134
(7) CD4+IL7RhighTNFα+	4.04473	2.35814	4	1.14119	0.250038	6	1.65675	0.38047	6			(7) CD4+IL7RhighTNFα+	0.0823	0.137		(7) CD4+IL7RhighTNFα+	0.312	0.52		(7) CD4+IL7RhighTNFα+	0.416	0.64
(10) CD4+	20.4684	9.34816	4	10.6408	3.23043	6	10.318	3.90242	6			(10) CD4+	0.292	0.365		(10) CD4+	0.289	0.52		(10) CD4+	0.994	0.994
(3) CD4+CD45RA+IL-2+	1.78717	1.25077	4	2.23326	0.855712	6	2.37968	0.971379	6			(3) CD4+CD45RA+IL-2+	0.789	0.831		(3) CD4+CD45RA+IL-2+	0.721	0.759		(3) CD4+CD45RA+IL-2+	0.92	0.968
(1) CD4+CD45RA+CD40L-	0.561934	0.230785	4	7.27638	5.39341	6	1.36803	0.570767	6			(1) CD4+CD45RA+CD40L-	0.039	0.0781		(1) CD4+CD45RA+CD40L-	0.304	0.52		(1) CD4+CD45RA+CD40L-	0.248	0.45
(2) CD4+CD45RA+CD40L+	1.38927	0.832342	4	5.73523	2.53891	6	5.61662	2.08167	6			(2) CD4+CD45RA+CD40L+	0.125	0.179		(2) CD4+CD45RA+CD40L+	0.101	0.288		(2) CD4+CD45RA+CD40L+	0.905	0.968
(6) CD4+IL7RhighIL-2+TNFa+IL-17+	3.84108	1.27613	4	0.927492	0.262207	6	3.74514	0.443072	6			(6) CD4+IL7RhighIL-2+TNFa+IL-17+	0.0296	0.0658		(6) CD4+IL7RhighIL-2+TNFa+IL-17+	0.697	0.759		(6) CD4+IL7RhighIL-2+TNFa+IL-17+	0.00417	0.0351
(12) CD4+IL-2+TNFα+	9.7515	1.95341	4	20.0819	5.03886	6	18.3904	2.70598	6			(12) CD4+IL-2+TNFα+	0.324	0.381		(12) CD4+IL-2+TNFα+	0.242	0.52		(12) CD4+IL-2+TNFα+	0.837	0.968
(13) CD4+IL-4+IL-13+	0.682909	0.0692221	4	0.0982263	0.0258796	6	0.205736	0.0346692	6			(13) CD4+IL-4+IL-13+	6.4e-10	1.28e-08		(13) CD4+IL-4+IL-13+	0.000161	0.00322		(13) CD4+IL-4+IL-13+	0.00584	0.0351
(8) CD8+IL7RhighIL-2+TNFα+	0.535948	0.166985	4	0.276409	0.0703731	6	0.699205	0.11736	6			(8) CD8+IL7RhighIL-2+TNFα+	0.113	0.174		(8) CD8+IL7RhighIL-2+TNFα+	0.464	0.607		(8) CD8+IL7RhighIL-2+TNFα+	0.0105	0.0351
(9) CD8+IL7RhighIL-2+TNFα+IFNγ+	17.1043	5.82654	4	3.84871	1.19386	6	8.89828	1.3522	6			(9) CD8+IL7RhighIL-2+TNFα+IFNγ+	0.0611	0.111		(9) CD8+IL7RhighIL-2+TNFα+IFNγ+	0.77	0.77		(9) CD8+IL7RhighIL-2+TNFα+IFNγ+	0.0772	0.176
(19) CD8+TNFα+IFNγ+	4.01064	1.20861	4	6.38154	2.66554	6	8.0906	2.23738	6			(19) CD8+TNFα+IFNγ+	0.503	0.559		(19) CD8+TNFα+IFNγ+	0.211	0.52		(19) CD8+TNFα+IFNγ+	0.515	0.736
(5) CD4+IL7RhighIL-2+TNFα+IFNγ+	20.8339	4.96571	4	4.41346	1.18705	6	16.0656	3.03801	6			(5) CD4+IL7RhighIL-2+TNFα+IFNγ+	0.00576	0.0144		(5) CD4+IL7RhighIL-2+TNFα+IFNγ+	0.691	0.759		(5) CD4+IL7RhighIL-2+TNFα+IFNγ+	0.00825	0.0351
(16)CD4+TNFα+IFNγ+	2.15615	0.390407	4	2.35784	0.694933	6	3.14656	0.624845	6			(16)CD4+TNFα+IFNγ+	0.955	0.955		(16)CD4+TNFα+IFNγ+	0.486	0.607		(16)CD4+TNFα+IFNγ+	0.4	0.64
Figure 4B
Frequency of CD45+CD3+ LPMCs treated ± BTP2																One-tailed Wilcoxon matched-pairs signed rank test comparing differences in frequecies
	UC + P/I			UC + P/I + BTP2			CD + P/I			CD + P/I + BTP2						UC + P/I compared to UC + P/I + BTP2				CD + P/I compared to CD + P/I + BTP2
Cluster ID	Mean	SEM	N	Mean	SEM	N	Mean	SEM	N	Mean	SEM	N				cluster_id	p_val			cluster_id	p_val
(1) CD4+ CD45RA+ CD40L-	7.27638	5.39341	6	8.90062	5.44669	6	1.36803	0.570767	6	3.00687	0.864351	6				(1) CD4+CD45RA+CD40L-	0.0313			(1) CD4+CD45RA+CD40L-	0.0313
(2) CD4+ CD45RA+ CD40L+	5.73523	2.53891	6	6.54615	2.42606	6	5.61662	2.08167	6	6.845	2.64584	6				(2) CD4+CD45RA+CD40L+	0.3125			(2) CD4+CD45RA+CD40L+	0.0625
(3) CD4+ CD45RA+ IL-2+	2.23326	0.855712	6	0.4243	0.310825	6	2.37968	0.971379	6	0.265495	0.130951	6				(3) CD4+CD45RA+IL-2+	0.0313			(3) CD4+CD45RA+IL-2+	0.0313
(4) CD8+ CD45RA+ IFNγ+	6.54518	2.64723	6	7.41004	2.89647	6	4.0525	1.94964	6	4.9086	2.19732	6				(4) CD8+CD45RA+IFNγ+	0.0313			(4) CD8+CD45RA+IFNγ+	0.1563
(10) CD4+	10.6408	3.23043	6	22.6885	6.49739	6	10.318	3.90242	6	30.2563	8.11575	6				(10) CD4+	0.0313			(10) CD4+	0.0313
(17) CD8+	4.7065	1.78021	6	8.98013	3.90447	6	6.07722	3.15653	6	16.2525	3.48719	6				(17) CD8+	0.0313			(17) CD8+	0.0313
(12) CD4+ IL-2+ TNFα+	20.0819	5.03886	6	4.78164	2.89212	6	18.3904	2.70598	6	4.81895	1.48135	6				(12) CD4+IL-2+TNFα+	0.0313			(12) CD4+IL-2+TNFα+	0.0313
(15) CD4+ TNFα+	7.47727	2.14871	6	3.51973	0.988456	6	2.53995	0.459073	6	2.56563	1.20058	6				(15) CD4+TNFα+	0.0625			(15) CD4+TNFα+	0.8438
(16) CD4+ TNFα+ IFNγ+	2.35784	0.694933	6	1.69724	0.623487	6	3.14656	0.624845	6	2.74965	0.552771	6				(16)CD4+TNFα+IFNγ+	0.0938			(16)CD4+TNFα+IFNγ+	> 0.0999
(19) CD8+ TNFα+ IFNγ+	6.38154	2.66554	6	4.41418	1.75692	6	8.0906	2.23738	6	4.36815	1.29206	6				(19) CD8+TNFα+IFNγ+	0.0938			(19) CD8+TNFα+IFNγ+	0.4375
(13) CD4+ IL-4+ IL-13+	0.0982263	0.0258796	6	0.010798	0.010798	6	0.205736	0.0346692	6	0.0106212	0.00397634	6				(13) CD4+IL-4+IL-13+	0.0313			(13) CD4+IL-4+IL-13+	0.0313
(11) CD4+ IL-17+	3.4314	0.560068	6	1.54095	0.597204	6	1.86049	0.44718	6	0.974024	0.29909	6				(11) CD4+IL-17+	0.0625			(11) CD4+IL-17+	0.0938
(20) Tregs	6.81211	1.06134	6	8.38715	1.18104	6	4.36051	0.739415	6	6.14614	0.906388	6				(20) Tregs	0.0625			(20) Tregs	0.0313
(5) CD4+ IL7Rhigh IL-2+ TNFα+ IFNγ+	4.41346	1.18705	6	0.994061	0.732017	6	16.0656	3.03801	6	1.45163	0.684661	6				(5) CD4+IL7RhighIL-2+TNFα+IFNγ+	0.0313			(5) CD4+IL7RhighIL-2+TNFα+IFNγ+	0.0313
(6) CD4+ IL7Rhig hIL-2+ TNFa+ IL-17+	0.927492	0.262207	6	0.106139	0.07163	6	3.74514	0.443072	6	0.33378	0.13668	6				(6) CD4+IL7RhighIL-2+TNFa+IL-17+	0.0313			(6) CD4+IL7RhighIL-2+TNFa+IL-17+	0.0313
(7) CD4+ IL7Rhigh TNFα+	1.14119	0.250038	6	4.13307	1.45556	6	1.65675	0.38047	6	12.5355	4.17995	6				(7) CD4+IL7RhighTNFα+	0.0313			(7) CD4+IL7RhighTNFα+	0.0313
(8) CD8+ IL7Rhigh IL-2+ TNFα+	0.276409	0.0703731	6	0.0969313	0.0317893	6	0.699205	0.11736	6	0.302669	0.108575	6				(8) CD8+IL7RhighIL-2+TNFα+	0.0625			(8) CD8+IL7RhighIL-2+TNFα+	0.0313
(9) CD8+ IL7R+ IL-2+ TNFα+ IFNγ+	3.84871	1.19386	6	0.871502	0.62034	6	8.89828	1.3522	6	0.895371	0.480181	6				(9) CD8+IL7RhighIL-2+TNFα+IFNγ+	0.0313			(9) CD8+IL7RhighIL-2+TNFα+IFNγ+	0.0313
(14) CD4+ PD1+	4.92	2.27892	6	12.9954	7.21358	6	0.436938	0.202988	6	0.947082	0.43776	6				(14) CD4+PD1+	0.0313			(14) CD4+PD1+	0.0313
(18) CD8+ PD1+	0.695171	0.248918	6	1.50142	0.733018	6	0.0917013	0.0543119	6	0.366054	0.16691	6				(18) CD8+PD1+	0.0313			(18) CD8+PD1+	0.0313
Figure 4D
Expression levels fold change normalized to PMA/ionomycin
One-tailed Wilcoxon matched-pairs signed rank test comparing expression fold change of IBD samples treated with P/I to P/I + 1µM BTP2
Expression levels fold change of UC + P/I + BTP2 samples normalized to UC + P/I
One-tailed Wilcoxon matched-pairs signed rank test comparing expression fold change of UC samples treated with P/I to P/I + 1µM BTP2
Cluster ID	(1)				(2)				(3)				(4)				(5)				Cluster ID	(6)				(7)				(8)				(9)				(10)				(11)				(12)
	Median	Max	Min	p.value	Median	Max	Min	p.value	Median	Max	Min	p.value	Median	Max	Min	p.value	Median	Max	Min	p.value		Median	Max	Min	p.value	Median	Max	Min	p.value	Median	Max	Min	p.value	Median	Max	Min	p.value	Median	Max	Min	p.value	Median	Max	Min	p.value	Median	Max	Min	p.value
CD45RA	0.927087	1.25894	0.656529	0.1563	0.748083	1.36476	0.370297	0.0313	0.787162	1.2446	0.576995	0.0313	1.00056	1.23393	0.755965	0.2188	0.542021	0.648455	0.399941	0.0625	CD45RA	0.515814	0.887888	0	0.4375	0.69585	2.57618	0.481047	0.8438	0.685556	2.42317	0.218057	0.8438	0.367302	1.30289	0.205718	0.0625	0.583237	2.38934	0.523124	0.6875	0.769177	1.62427	0.603872	0.3125	0.509889	2.3948	0.43907	0.3125
CD45RO	0.967845	1.4191	0.761735	0.8438	1.18888	1.48599	0.855869	0.0313	1.11712	1.45746	1.01426	0.4375	1.0694	1.3464	0.938511	0.2188	1.03454	1.12817	0.980156	0.6875	CD45RO	1.0214	1.1318	0.916565	0.5625	1.03475	1.13242	0.98661	0.4375	1.09378	1.26583	0.960974	0.0938	1.16124	1.23368	0.834711	0.0313	1.04019	1.23105	0.994913	0.1563	0.98607	1.06848	0.953838	>0.999	1.00139	1.06916	0.965152	0.8438
CCR7	1.13041	1.52883	0.892926	0.0625	1.03691	1.1276	0.971772	0.0313	1.02697	1.12611	0.963408	0.6875	1.23396	1.41362	0.493123	0.3125	0.914724	1.32605	0.633295	0.8438	CCR7	0.892176	1.69919	0.214238	0.6875	1.04495	1.35279	0.864005	0.0938	1.24715	1.27752	0.952933	0.0313	1.19212	3.49219	0.841816	0.0625	1.08122	1.4193	0.944536	0.0313	1.00963	1.28421	0.717929	>0.999	1.16983	1.35393	1.00639	0.0313
CD27	0.678614	1.40963	0.279844	0.0313	0.827657	1.6089	0.398794	0.1563	0.883553	1.53303	0.557523	0.3125	0.738249	1.75583	0.225635	0.3125	0.605608	2.27117	0.298169	0.3125	CD27	0.725145	2.00677	0	0.6875	0.529147	1.30746	0.343452	0.0313	0.758857	2.04249	0.2515	0.8438	1.07202	1.99887	0.50441	0.5625	0.754032	1.85627	0.35868	0.3125	0.812626	1.11323	0.286595	0.0313	0.482732	1.79318	0.216268	0.0313
IL-7R	1.244	2.16802	1.10054	0.0313	0.971914	1.50401	0.690625	0.6875	1.18915	2.03736	0.754836	>0.999	1.00247	1.67527	0.441381	0.8438	1.1021	1.47815	0.410726	>0.999	IL-7R	1.2055	1.45906	0.725706	0.0313	1.11445	1.20989	0.980596	0.0938	1.08684	1.3637	0.912703	0.1563	1.05989	2.06724	0.428973	0.5625	1.18823	1.67857	0.729264	0.0938	1.39893	3.14198	0.787088	0.0313	1.69646	2.03433	0.855388	0.0313
CD25	1.60859	2.18525	0.54006	0.0625	1.39917	1.68264	1.07868	0.0313	1.20838	2.49757	0	0.5625	2.30485	3.20563	0.668366	0.0625	0.875194	1.08277	0.691869	0.8438	CD25	0.647257	1.95374	0.396308	0.4375	1.53944	2.38316	1.17824	0.0313	0.588919	2.55068	0.138862	0.6875	1.1205	1.52083	0	>0.999	1.10155	1.51073	0.930163	0.0938	1.00762	1.60638	0.769226	0.1563	1.21714	1.82294	0.947487	0.0313
CD137	0.733236	1.37829	0.282749	0.0313	0.88163	1.13729	0.507394	0.0313	0.974029	1.16958	0	0.5625	1.40958	1.84829	0.346778	0.0625	1.52693	4.71857	0.708844	0.4375	CD137	0.680166	1.85978	0	0.5625	0.899138	1.06975	0.652926	0.5625	0.863635	2.08866	0.071317	>0.999	2.18275	3.26731	0.807671	0.0625	0.826795	1.09832	0.431611	0.2188	0.798726	1.41996	0.494537	0.0625	1.25294	1.6046	0.459416	0.2188
CD86	0.758375	1.49776	0.589732	0.1563	1.02591	1.51984	0.852649	0.4375	0.922032	2.30876	0	>0.999	1.06658	1.57373	0.604439	0.5625	0.87639	1.12746	0.678891	0.3125	CD86	0.580223	2.40621	0	0.4375	0.960378	1.32872	0.642096	0.5625	1.37944	4.94905	0.44699	0.1563	0.693346	1.33187	0	0.0938	0.915346	1.48053	0.755547	0.6875	0.922931	1.48615	0.599074	0.5625	0.734963	1.27604	0.501146	0.1563
CD40	0.945249	1.60124	0.829739	0.5625	1.15713	3.3813	0.871443	0.3125	1.03811	1.51643	0	0.4375	1.11337	1.77633	0.877674	0.6865	1.09202	1.74643	0.844022	0.5625	CD40	1.31119	6.36796	0	0.5625	0.740538	0.799981	0.376307	0.0625	1.83561	2.86613	0.130295	0.0938	1.03907	1.5233	0	0.8438	0.786205	1.58315	0.714156	>0.999	1.10599	1.31052	0.746297	0.5625	1.00234	1.04304	0.926545	0.6875
CD40L	1.39215	1.71195	0.439681	0.3125	0.71183	0.91164	0.601722	0.0313	0.776936	0.812484	0.701987	0.0313	0.620961	0.762995	0.370137	0.0313	0.829065	1.19307	0.219493	0.0313	CD40L	0.899737	1.1105	0.398414	0.0938	0.942538	1.05987	0.507536	0.1563	0.802043	1.72055	0.232555	0.4375	0.849459	1.22261	0	0.3125	1.15961	1.67002	0.248299	0.5625	0.709098	1.15629	0.388061	0.0313	0.84893	0.974325	0.679266	0.0625
HLA-DR	0.727583	2.12471	0.226738	0.2188	0.684005	2.85129	0.515711	0.8438	0.896992	1.45783	0	0.3125	0.589822	2.50381	0.375339	0.3125	1.08638	1.60076	0.339575	0.4375	HLA-DR	0.863018	1.23529	0.767873	>0.999	0.778244	1.12866	0.542098	0.3125	1.19659	2.79044	0.329802	0.4375	1.0357	1.54585	0	0.8438	0.682125	1.45579	0.47447	0.0313	0.635227	1.32052	0.44531	0.0625	0.941398	1.43087	0.684406	0.8438
Fas	0.905711	1.23818	0.584354	0.0625	0.959141	1.46534	0.718811	0.6875	0.978286	1.23985	0.46671	0.4375	0.851915	1.59155	0.629524	0.3125	0.964284	1.05603	0.874507	>0.999	Fas	0.979188	1.1831	0.252289	0.8438	0.953856	1.23757	0.773503	>0.999	0.99354	2.17693	0.767715	0.4375	0.990324	1.18568	0.579639	>0.999	1.01483	1.19155	0.581705	0.2188	0.978775	1.13297	0.945059	0.6875	0.884813	1.12185	0.770963	0.4375
FasL	0.654987	0.962153	0.424237	0.0313	0.765153	1.2238	0.59085	0.0313	0.754208	1.35817	0.110492	0.1563	0.738994	1.70314	0.644349	0.5163	0.63641	0.972002	0.584109	0.0313	FasL	0.619959	0.933285	0	0.0313	0.683586	1.36494	0.374303	0.2188	0.795987	1.4085	0.406527	>0.999	0.711121	2.29933	0.609092	0.8438	0.878997	1.3421	0.819925	>0.999	0.617558	1.00602	0.447875	0.0313	0.831727	1.13832	0.705869	0.0938
PD-1	0.366451	3.35739	0.118674	0.0313	0.773859	2.35815	0.343181	0.3125	0.325001	1.9347	8.1483e-08	0.8438	0.484863	3.44001	0.346359	0.5625	0.409684	2.07475	0.305804	0.3125	PD-1	0.558432	1.44528	1.0346e-09	0.0625	0.69224	1.26252	0.324444	0.3125	0.555768	5.42551	0.213122	>0.999	0.66249	1.57558	0	0.2188	1.01059	1.53489	0.452471	0.8438	0.635347	1.38547	0.360052	0.0625	0.381843	1.36635	0.11284	0.0313
TNFa	0.860571	1.23733	0.785206	0.4375	0.441947	0.99787	0.364254	0.0313	0.605673	1.90494	0.311909	0.0625	0.865437	1.73024	0.515	0.6875	0.902928	0.939066	0.848581	0.0313	TNFa	0.912399	0.940157	0.743167	0.0313	0.885104	1.00944	0.871525	0.0625	0.842889	0.981784	0.711186	0.0313	0.812701	1.04072	0	0.0313	0.68974	0.783188	0.513861	0.0313	0.615492	0.864371	0.503765	0.0313	0.846012	1.0089	0.718469	0.0313
IFNγ	0.437812	1.4693	0.253284	0.0313	0.753498	1.37588	0.614489	0.1563	0.745763	1.37575	0	0.5625	0.697949	1.67729	0.408281	0.0938	0.936136	1.04255	0.882584	0.0313	IFNγ	0.127066	0.921634	0	0.0313	0.815262	1.44935	0.617412	0.4375	0.538212	1.15657	0.057224	0.1563	0.948731	1.03506	0.81038	0.0313	0.863133	1.94957	0.395863	0.4375	0.491479	1.23766	0.156359	0.5163	0.879047	1.69477	0.404781	0.5625
IL-2	0.700507	0.887777	0.317629	0.0938	0.495348	0.599082	0.47768	0.0313	0.843988	1.01209	0.781958	0.0313	0.336269	0.590309	0.224248	0.0313	0.98184	1.00242	0.782954	0.0625	IL-2	0.96472	1.01412	0.744023	0.0313	0.568329	0.847608	0.432991	0.0313	0.867038	1.15705	0.695377	0.0313	0.903727	1.04843	0.831863	0.0938	0.65989	1.28255	0.361843	0.0313	0.462079	1.01656	0.453383	0.0625	0.90646	1.04311	0.778984	0.0313
IL-4	0.916966	1.31951	0.727233	0.6845	0.945351	1.46364	0.643774	0.5625	0.70683	3.51754	0.472855	>0.999	1.05036	1.44981	0.597966	0.5625	0.707054	0.99121	0.567874	0.0625	IL-4	0.9823	1.29085	0.272826	0.5625	0.872476	1.11898	0.746406	0.6875	0.457006	0.665901	0.240467	0.0625	0.728253	0.972103	0.554302	0.0313	0.994818	1.97562	0.850702	0.4375	0.786579	0.968666	0.561518	0.0625	0.739401	1.01601	0.565335	0.0313
IL-13	0.884256	1.10792	0.802319	0.3125	0.878934	1.07482	0.836387	0.3125	0.72157	1.25135	0.0719527	0.5625	1.10728	1.52683	0.937267	0.1563	0.696472	1.17138	0.3726	0.0625	IL-13	0.640534	2.40809	0.0160532	>0.999	1.0957	1.43073	0.875724	0.8438	0.477495	0.92571	0.0598536	0.1563	1.04198	1.11963	0.0968232	0.8438	0.974989	1.35533	0.758452	>0.999	0.900971	1.08261	0.712605	0.3125	0.938741	1.28266	0.474933	0.8438
IL-17	0.751651	1.58968	0.609836	0.4375	0.986218	2.123	0.70733	0.8438	1.04594	2.24511	0	0.8438	0.98944	1.13156	0.740713	0.8438	0.734635	1.76627	0.646974	0.4375	IL-17	0.883151	1.01509	0.807464	0.0313	0.575422	0.719742	0.348516	0.0313	0.277577	1.1502	0	0.0938	0.548777	1.21095	0	0.1563	0.939354	1.47087	0.629778	0.8438	0.862309	1.03609	0.796539	0.0313	0.837284	1.66644	0.594606	0.4375
IL-6	0.868614	1.77346	0.694711	>0.999	1.0285	1.44612	0.629926	0.3125	1.50313	3.47647	0.144266	0.5625	0.854094	1.61979	0.652135	0.8438	1.20695	1.47722	0.894373	0.8438	IL-6	1.28571	2.40841	0.96472	0.1563	1.0754	1.19088	0.479781	0.8438	0.946788	5.43289	0.486887	0.4375	1.18982	6.68206	0.576603	0.2188	0.968076	1.38275	0.685512	0.4375	1.12487	2.40612	0.903233	0.0313	1.46711	1.84074	1.01378	0.0313
IL-23p19	0.799494	1.48948	0.624822	0.6875	0.703679	1.18742	0.482805	0.0313	1.12698	3.6266	0.780941	0.8438	0.993116	1.23973	0.668992	0.3125	1.09348	1.1872	0.716096	0.6875	IL-23p19	0.888864	2.17053	0.46969	>0.999	0.82969	0.941619	0.613511	0.2188	1.0973	1.31189	0.481297	0.5625	0.992911	1.20148	0	>0.999	1.20462	1.32462	0.868715	0.0938	1.04472	1.16851	0.838402	0.8438	1.1709	1.60425	0.757615	0.0313
One-tailed Wilcoxon matched-pairs signed rank test comparing expression fold change of CD samples treated with P/I to P/I + 1µM BTP2
Cluster ID	(1)				(2)				(3)				(4)				(5)				Cluster ID	(6)				(7)				(8)				(9)				(10)				(11)				(12)
	Median	Max	Min	p.value	Median	Max	Min	p.value	Median	Max	Min	p.value	Median	Max	Min	p.value	Median	Max	Min	p.value		Median	Max	Min	p.value	Median	Max	Min	p.value	Median	Max	Min	p.value	Median	Max	Min	p.value	Median	Max	Min	p.value	Median	Max	Min	p.value	Median	Max	Min	p.value
CD45RA	0.965855	1.26917	0.798036	0.5625	0.734453	1.38732	0.430896	0.0313	0.794966	1.0916	0.673057	0.0313	0.89219	1.26145	0.821043	0.0938	0.94449	1.02201	0.65718	0.3125	CD45RA	1.02879	1.462	0.787494	0.8438	0.927491	1.15397	0.428193	0.4375	0.864051	1.85458	0.656259	>0.999	0.824003	1.63776	0	0.1563	0.892042	1.21115	0.554124	0.3125	0.933455	1.27445	0.344025	0.5625	0.901055	1.21302	0.724107	0.2188
CD45RO	1.10154	1.21005	0.686423	>0.999	1.13784	1.6145	0.665418	0.0313	1.11271	1.31565	0.775095	0.5625	0.909372	1.10535	0.82565	0.1563	1.02826	1.11605	0.89957	0.3125	CD45RO	1.03187	1.0787	0.894244	0.6875	1.08328	1.09773	0.898767	0.1563	1.04338	1.48503	0.930595	0.1563	1.04389	1.288	0.903307	0.0625	1.09704	1.22683	0.943767	0.0313	1.01519	1.04209	0.892675	0.8438	1.02116	1.07189	0.894981	0.8438
CCR7	1.27739	1.38742	0.955699	0.0313	1.15181	1.26475	1.00539	0.0313	1.1753	1.31133	0.93972	0.4375	0.902091	1.51288	0.314487	0.6875	1.00495	1.60397	0.726909	0.0938	CCR7	0.981122	2.39629	0.400789	0.3125	0.800639	2.0177	0.702489	0.6875	0.842089	1.54199	0.0527101	0.8438	0.951735	1.79743	0	0.4375	1.34357	1.67196	0.850805	0.0313	0.951503	1.87714	0.603274	0.6875	0.895955	1.85248	0.634551	0.5625
CD27	0.891052	1.70921	0.326709	0.0625	1.16055	1.94701	0.385207	0.0313	1.1186	1.70234	0.710913	0.6875	0.662648	2.08212	0.27873	0.0938	0.66853	1.67029	0.455544	0.4375	CD27	0.490709	1.17174	0.404356	0.1563	0.689814	2.30214	0.521809	0.8438	0.553895	2.27737	0.317419	>0.999	0.645939	1.92262	0.45997	0.0313	0.713823	2.03445	0.472775	0.2188	0.560895	1.8881	0.299275	0.3125	0.628793	2.20155	0.35735	0.1563
IL-7R	1.23381	1.39967	1.04045	0.0625	0.969898	1.18493	0.761999	0.5625	0.790787	1.02445	0.722367	0.0313	1.05178	1.2994	0.757984	0.4375	1.05943	1.34573	0.683759	0.0938	IL-7R	0.911376	1.27048	0.643008	0.4375	1.08849	1.23652	0.968646	0.0625	1.19938	1.55156	0.745502	0.0625	1.0023	1.6841	0	0.6875	1.23878	1.65249	0.922815	0.0313	2.12276	2.59663	0.988558	0.0313	1.31537	1.74653	0.974937	0.0313
CD25	1.51731	2.09199	0.96419	0.0625	1.57097	2.36241	1.37939	0.0313	1.15247	2.66444	0.753344	0.8438	1.68777	2.56568	0.863246	0.0313	1.13662	2.25046	0.538389	0.3125	CD25	0.87555	2.56628	0.234198	>0.999	1.39615	2.01533	1.05003	0.0313	1.13396	1.85708	0	0.8438	1.26866	1.75103	0	0.8438	1.18979	1.31422	0.653929	0.2188	0.749153	2.17886	0.553332	0.8438	1.24781	1.94061	0.957884	0.0625
CD137	0.64087	1.60287	0.414883	0.0625	0.973455	1.19285	0.723663	0.8438	1.11803	1.43883	0.742784	0.8438	1.03705	1.98465	0.397606	0.8438	1.77567	1.96651	0.989285	0.0313	CD137	1.44891	1.94133	0.956136	0.0625	0.70374	1.03827	0.652559	0.5625	0.787404	1.85822	0	0.4375	1.07756	3.36259	0.733485	0.3125	0.775376	1.02509	0.558965	0.0313	0.707366	1.41605	0.533238	0.1563	1.09568	1.57488	0.605118	0.4375
CD86	0.942663	2.20778	0.788029	0.6875	0.925457	1.68257	0.698392	>0.999	1.22745	1.97135	0.765523	0.5625	0.899386	1.81722	0.755005	0.8438	0.923586	1.39813	0	0.3125	CD86	0.928664	1.54782	0.0350175	0.5625	0.896973	1.27867	0.789978	0.8438	0.90895	2.59193	0.701692	0.8438	0.958337	1.54983	0	>0.999	0.98142	1.81538	0.783619	>0.999	0.984395	1.12281	0.678382	0.8438	0.834296	1.50347	0.227866	0.1563
CD40	0.97902	1.4442	0.759913	0.5625	1.01909	1.32292	0.836259	0.6875	1.50371	3.23877	0.897282	0.4375	1.27045	1.37235	1.16916	0.0313	1.05412	3.40213	0.91401	0.4375	CD40	1.218	1.5402	0.869471	0.2188	0.847515	1.2102	0.802988	0.4375	0.838645	2.70423	0	0.8438	0.866304	1.00654	0	0.0938	0.952035	1.35565	0.889494	>0.999	1.01833	4.65018	0.710082	0.8438	0.941124	1.18005	0.419989	0.4375
CD40L	1.24926	1.50679	0.680404	0.0938	0.714152	0.809387	0.51802	0.0313	0.663711	0.743225	0.544671	0.0313	0.455084	0.58915	0.414262	0.0313	0.842943	1.00864	0.739829	0.1563	CD40L	0.843676	1.10446	0.72374	0.1563	0.790149	1.20638	0.521037	0.5625	0.685486	3.34625	0.100648	>0.999	0.947623	1.66275	0.647697	0.8438	1.08888	1.48417	0.365021	0.4375	0.773226	0.890423	0.633367	0.0625	0.714286	0.951803	0.603954	0.0313
HLA-DR	0.442858	0.861536	0.377751	0.0625	0.960827	1.0135	0.62956	0.8438	1.23494	1.31264	1.11589	0.8438	1.59449	2.27161	0.720848	0.0625	1.02786	2.6765	0.52439	0.5625	HLA-DR	0.931455	0.998677	0.780341	0.5625	0.97538	1.76426	0.815109	0.8438	1.06927	2.48456	0	>0.999	1.05468	1.37463	0	0.8438	0.867222	1.23918	0.604994	0.0313	0.6366	0.876042	0.459756	0.0313	1.0425	1.20222	0.616653	0.4375
Fas	0.892745	1.11228	0.741246	0.8438	1.34826	1.61042	1.12165	0.0313	1.3736	1.65805	1.00876	0.4375	1.17733	1.49392	1.04926	0.0313	1.04092	1.68181	0.87817	0.0313	Fas	1.04838	1.63498	0.953404	0.0625	1.08682	1.30031	0.682922	0.5625	1.03947	1.45073	3.0691e-07	0.8438	0.989273	1.39356	0.786913	0.4375	1.03235	1.22107	0.709217	0.4375	0.828438	1.21789	0.768845	0.2188	1.14339	1.41625	0.638521	0.0938
FasL	0.843306	1.25014	0.749002	0.8438	0.730843	1.21973	0.370959	0.0313	0.713018	1.31217	0.497955	0.1563	1.21127	1.49615	0.843942	0.0938	0.705522	1.15068	0.366809	0.0313	FasL	0.71959	0.996564	0.471951	0.0313	1.0592	1.25044	0.826367	0.6875	0.736491	0.792141	0	0.0313	1.01445	1.55745	0.524818	0.8438	1.13283	1.63637	0.998297	0.0938	0.818846	0.856509	0.675949	0.0313	0.999361	1.11383	0.589677	0.4375
PD-1	0.694699	1.94198	0.391542	0.3125	1.19155	3.12638	0.757052	0.1563	1.27162	3.56625	0.955805	0.3125	0.888021	1.45161	0.779336	>0.999	0.657795	1.77104	0.271632	0.0313	PD-1	0.909168	1.34228	0.593978	0.8438	1.04394	1.85976	0.527042	0.6875	0.847957	6.3581	0.545607	0.6875	0.615814	2.1843	0	0.3125	1.10067	1.90196	0.527884	0.3125	0.657814	1.34513	0.445254	0.0313	0.57812	2.01336	0.426063	0.2188
TNFa	0.670937	1.05662	0.261096	0.0938	0.578668	0.675058	0.211198	0.0313	0.791395	0.857905	0.134029	0.0313	1.13841	1.67205	0.606168	0.3125	0.929447	1.00506	0.894482	0.0625	TNFa	0.940206	1.00808	0.884413	0.0313	0.948706	1.12041	0.635554	0.4375	0.867551	0.990325	0.505264	0.0313	0.943488	1.21201	0.807495	0.4375	0.910267	1.20767	0.303673	0.5625	0.854099	1.1308	0.223901	0.0313	0.907863	1.12068	0.403146	0.0313
IFNγ	0.549137	0.84967	0.401338	0.1563	0.662768	1.11645	0.244019	0.0625	0.987803	1.37799	0.497003	0.8438	0.861802	1.2724	0.727447	0.5625	0.893342	1.03711	0.842492	0.1563	IFNγ	0.492326	1.28623	0.269902	0.0938	0.707842	0.804289	0.33175	0.0313	0.733556	1.38541	0	0.2188	0.923704	1.03862	0.888737	0.0938	0.701651	0.953387	0.383851	0.0313	0.659575	0.897273	0.1918	0.0313	0.833728	1.03609	0.673279	0.3125
IL-2	0.436777	0.565192	0.376463	0.0625	0.501482	1.02753	0.432219	0.0625	0.912177	0.928359	0.861465	0.0313	0.389399	0.504487	0.25814	0.0625	0.922546	1.01033	0.805848	0.0938	IL-2	0.847875	1.00432	0.776556	0.0313	0.575353	1.19838	0.349328	0.0313	0.952791	0.985908	0.780502	0.0313	0.991455	1.0506	0.863368	0.4375	0.471539	0.767164	0.365634	0.0313	0.370489	0.83085	0.0699803	0.0313	0.868232	0.936853	0.799075	0.0313
IL-4	0.828487	1.69166	0.664653	>0.999	0.78978	1.57523	0.629947	0.3125	1.05061	2.56429	0.66178	>0.999	0.760226	1.60683	0.676879	>0.999	0.809331	0.98442	0.694404	0.2188	IL-4	0.797805	1.11689	0.117462	0.0625	0.951113	1.31534	0.611138	0.6875	0.717474	0.896905	2.7795e-07	0.0313	0.847154	1.10871	0.29578	0.0938	0.901457	1.85954	0.675712	>0.999	0.832934	1.37937	0.6115	0.2188	0.750379	1.08875	0.412064	0.0313
IL-13	1.34817	1.88843	1.11184	0.0625	0.982155	1.28124	0.87746	>0.999	0.913754	1.21666	0.733706	0.5625	0.901514	1.16687	0.789766	0.6875	0.839377	0.992667	0.808521	0.1563	IL-13	0.978583	1.13572	0	0.5625	0.961134	1.1556	0.817697	0.4375	0.772966	1.02003	0.150842	0.6875	0.969837	1.50788	0	0.5625	1.02488	1.36543	0.963817	0.2188	1.03789	1.13347	0.604228	0.8438	1.04676	1.24253	0.900179	0.4375
IL-17	0.958295	1.12263	0.807088	0.6875	0.817239	1.30484	0.762653	0.5625	0.859455	1.53563	0.394294	0.3125	1.12137	1.54068	0.927406	0.0625	0.667115	0.840832	0.481495	0.0313	IL-17	0.947902	1.17392	0.901414	0.4375	0.500466	0.937585	0.407143	0.0313	0.29943	1.47267	0	0.0625	0.703923	5.96273	0.593029	>0.999	0.866552	1.61771	0.744531	0.6875	0.902896	0.94921	0.815839	0.0313	0.710034	0.981861	0.270373	0.0625
IL-6	0.987253	3.05911	0.467895	0.4375	0.784576	1.8255	0.541766	0.8438	2.00188	3.2007	0.93603	0.125	0.832649	1.88433	0.532231	>0.999	1.06651	2.17329	0.420105	0.4375	IL-6	1.33115	2.41068	0.00551217	0.3125	0.929504	2.13102	0.578026	0.4375	1.77634	2.12198	0.390367	0.3125	1.22197	1.85717	0	0.6875	0.759918	2.97559	0.45631	0.4375	2.00578	3.47809	0.634944	0.0313	1.21955	3.1382	0.632598	0.0313
IL-23p19	0.893684	1.12552	0.676794	0.3125	0.867007	1.16843	0.666209	0.3125	0.977582	2.06484	0.938998	>0.999	0.877116	1.23255	0.797378	0.4375	1.12513	2.60517	0.552221	0.0625	IL-23p19	1.11582	2.58917	0.206177	0.3125	1.07731	2.24182	0.796468	0.3125	1.36187	2.39224	0.838999	0.0313	1.1997	1.74956	0.788511	0.0313	1.19489	1.31657	1.14602	0.0313	1.20616	2.54896	0.899967	0.0313	1.11706	2.72916	0.713461	0.0625
[truncated: 33 more columns]
