# Supplementary material for: Store‐operated calcium entry controls innate and adaptive immune cell function in inflammatory bowel disease
Source: EMBO Mol Med. 2022 Aug 2;14(9):e15687. doi: 10.15252/emmm.202215687 (PMC9449601; doi:10.15252/emmm.202215687)
Supplement: Supplementary file 8 — Source Data for Figure 5 [file EMMM-14-e15687-s008.xlsx]

## Sheet: Source Data Figure 5
Figure 5A
Frequency of CD45+CD3- LPMCs											Statistic was calculated using the edgeR statistical framework with negative binomial GLM and a false discovery rate adjusted to 10% Benjiamini-Hochberg
	Non-inflamed			UC			CD				Non-inflamed + P/I compared to UC + P/I				Non-inflamed + P/I compared to CD + P/I				UC + P/I compared to CD + P/I
Cluster ID	Mean	SEM	N	Mean	SEM	N	Mean	SEM	N		cluster_id	p_val	p_adj		cluster_id	p_val	p_adj		cluster_id	p_val	p_adj
(20) CD11c+CD38+	0.312641	0.0798299	4	0.140628	0.0520079	6	0.152607	0.0249765	6		(20) CD11c+CD38+	0.0568	0.12		(20) CD11c+CD38+	0.18	0.457		(20) CD11c+CD38+	0.557	0.588
(13) CD19+CD38+IL7R+	0.59493	0.23802	4	0.337983	0.0890092	6	0.323045	0.115228	6		(13) CD19+CD38+IL7R+	0.39	0.443		(13) CD19+CD38+IL7R+	0.242	0.459		(13) CD19+CD38+IL7R+	0.733	0.733
(5) CD19+HLA-DR+IgM-CD40high	1.5766	0.415028	4	0.856205	0.275969	6	4.24879	1.69967	6		(5) CD19+HLA-DR+IgM-CD40high	0.132	0.209		(5) CD19+HLA-DR+IgM-CD40high	0.267	0.462		(5) CD19+HLA-DR+IgM-CD40high	0.00366	0.0174
(4) CD19+HLA-DR+IgM-CD40low	4.08832	0.817266	4	6.07252	1.60526	6	9.99995	1.80395	6		(4) CD19+HLA-DR+IgM-CD40low	0.396	0.443		(4) CD19+HLA-DR+IgM-CD40low	0.0148	0.14		(4) CD19+HLA-DR+IgM-CD40low	0.0763	0.121
(6) CD19+HLA-DR+IgM+	8.35479	2.58241	4	36.3604	12.7477	6	14.569	5.17742	6		(6) CD19+HLA-DR+IgM+	0.0799	0.138		(6) CD19+HLA-DR+IgM+	0.836	0.87		(6) CD19+HLA-DR+IgM+	0.0846	0.124
(15) ILC3	0.0510222	0.0159427	4	0.187967	0.0767578	6	0.235017	0.0743745	6		(15) ILC3	0.0267	0.0692		(15) ILC3	0.00239	0.0454		(15) ILC3	0.368	0.466
(2) CD14+HLA-DR+	0.748826	0.210657	4	0.310563	0.093318	6	0.706184	0.242956	6		(2) CD14+HLA-DR+	0.0292	0.0692		(2) CD14+HLA-DR+	0.805	0.87		(2) CD14+HLA-DR+	0.0339	0.0643
(3) CD14+HLA-DR+IL-6+	0.00252925	0.00198528	4	0.722618	0.625545	6	0.047768	0.0222356	6		(3) CD14+HLA-DR+IL-6+	NA	NA		(3) CD14+HLA-DR+IL-6+	NA	NA		(3) CD14+HLA-DR+IL-6+	NA	NA
(12) CD38+IgM+	3.38111	0.626742	4	0.545818	0.385962	6	2.10593	0.281029	6		(12) CD38+IgM+	8.73e-07	8.3e-06		(12) CD38+IgM+	0.333	0.487		(12) CD38+IgM+	1.12e-05	0.000107
(11) CD38+IgM-	3.0567	1.78066	4	29.3756	9.75027	6	4.67071	1.77481	6		(11) CD38+IgM-	1.82e-13	3.46e-12		(11) CD38+IgM-	0.159	0.457		(11) CD38+IgM-	1.45e-10	2.76e-09
(7) CD38+HLA-DR+IgA-	0.066832	0.0255098	4	3.21853	0.822223	6	0.130594	0.0193547	6		(7) CD38+HLA-DR+IgA-	0.0025	0.0095		(7) CD38+HLA-DR+IgA-	0.51	0.646		(7) CD38+HLA-DR+IgA-	0.00837	0.0318
(10) CD38+HLA-DR+IgA+	0.330554	0.258384	4	0.596258	0.19512	6	0.153613	0.0441886	6		(10) CD38+HLA-DR+IgA+	0.146	0.214		(10) CD38+HLA-DR+IgA+	0.87	0.87		(10) CD38+HLA-DR+IgA+	0.0763	0.121
(8) CD38+IgA+	60.11	5.45434	4	10.8401	6.53879	6	41.396	9.74113	6		(8) CD38+IgA+	1.05e-05	6.64e-05		(8) CD38+IgA+	0.217	0.457		(8) CD38+IgA+	0.000393	0.00249
(9) CD38+IgA+CD11b+	0.528286	0.125665	4	0.664217	0.592593	6	0.271182	0.084604	6		(9) CD38+IgA+CD11b+	0.0655	0.124		(9) CD38+IgA+CD11b+	0.199	0.457		(9) CD38+IgA+CD11b+	0.526	0.588
(17) NK IFNγ+	0.990899	0.483787	4	0.425252	0.197534	6	2.12463	0.786195	6		(17) NK IFNγ+	0.246	0.311		(17) NK IFNγ+	0.334	0.487		(17) NK IFNγ+	0.0188	0.0446
(18) NKcells	0.802149	0.239391	4	2.37958	0.865135	6	6.02418	3.53646	6		(18) NKcells	0.179	0.242		(18) NKcells	0.0576	0.274		(18) NKcells	0.538	0.588
(16) ILCs	0.801945	0.313764	4	0.855881	0.364855	6	2.15365	0.649171	6		(16) ILCs	0.916	0.916		(16) ILCs	0.0358	0.226		(16) ILCs	0.0145	0.0394
(1) CD11b+CD11c+	0.302814	0.0910074	4	0.564287	0.197465	6	1.12367	0.486741	6		(1) CD11b+CD11c+	0.567	0.599		(1) CD11b+CD11c+	0.114	0.432		(1) CD11b+CD11c+	0.264	0.358
(14) CD19lowIgA+	0.548434	0.233451	4	0.131549	0.0530768	6	0.497276	0.230477	6		(14) CD19lowIgA+	0.0237	0.0692		(14) CD19lowIgA+	0.756	0.87		(14) CD19lowIgA+	0.0333	0.0643
(19) CD19lowIgA-	13.3506	2.72896	4	5.41403	2.57146	6	9.06618	1.06108	6		(19) CD19lowIgA-	0.00156	0.00741		(19) CD19lowIgA-	0.359	0.487		(19) CD19lowIgA-	0.0122	0.0385
Figure 5B
Frequency of CD45+CD3- LPMCs treated ± BTP2															One-tailed Wilcoxon matched-pairs signed rank test comparing differences in frequecies
	UC + P/I			UC + P/I + BTP2			CD + P/I			CD + P/I + BTP2					UC + P/I compared to UC + P/I + BTP2				CD + P/I compared to CD + P/I + BTP2
Cluster ID	Mean	SEM	N	Mean	SEM	N	Mean	SEM	N	Mean	SEM	N			cluster_id	p_val			cluster_id	p_val
(4) CD19+ HLA-DR+ IgM- CD40low	6.07252	1.60526	6	6.88113	1.739	6	9.99995	1.80395	6	13.0389	3.1316	6			(4) CD19+ HLA-DR+ IgM- CD40low	0.1563			(4) CD19+ HLA-DR+ IgM- CD40low	0.2188
(5) CD19+ HLA-DR+ IgM- CD40high	0.856205	0.275969	6	0.594891	0.291889	6	4.24879	1.69967	6	1.42139	0.632081	6			(5) CD19+ HLA-DR+ IgM- CD40high	0.3125			(5) CD19+ HLA-DR+ IgM- CD40high	0.0313
(6) CD19+ HLA-DR+ IgM+	36.3604	12.7477	6	35.584	11.8579	6	14.569	5.17742	6	15.3923	5.81396	6			(6) CD19+ HLA-DR+ IgM+	0.6875			(6) CD19+ HLA-DR+ IgM+	0.6875
(19) CD19low IgA-	5.41403	2.57146	6	6.04287	2.40561	6	9.06618	1.06108	6	11.3215	2.61642	6			(19) CD19low IgA-	0.2188			(19) CD19low IgA-	0.5625
(13) CD19+ CD38+ IL7R+	0.337983	0.0890092	6	0.460777	0.209065	6	0.323045	0.115228	6	0.259809	0.0675928	6			(13) CD19+ CD38+ IL7R+	0.8438			(13) CD19+ CD38+ IL7R+	>0.999
(14) CD19low IgA+	0.131549	0.0530768	6	0.113852	0.0432494	6	0.497276	0.230477	6	0.460962	0.129049	6			(14) CD19low IgA+	>0.999			(14) CD19low IgA+	0.8438
(7) CD38+ HLA-DR+ IgA-	3.21853	0.822223	6	3.3193	1.19221	6	0.130594	0.0193547	6	0.188664	0.0758657	6			(7) CD38+ HLA-DR+ IgA-	0.5625			(7) CD38+ HLA-DR+ IgA-	0.5625
(9) CD38+ IgA+ CD11b+	0.664217	0.592593	6	0.187001	0.104909	6	0.271182	0.084604	6	0.277685	0.108105	6			(9) CD38+ IgA+ CD11b+	0.625			(9) CD38+ IgA+ CD11b+	0.8438
(10) CD38+ HLA-DR+ IgA+	0.596258	0.19512	6	0.525259	0.192473	6	0.153613	0.0441886	6	0.195989	0.102706	6			(10) CD38+ HLA-DR+ IgA+	0.6875			(10) CD38+ HLA-DR+ IgA+	0.8438
(12) CD38+ IgM+	0.545818	0.385962	6	0.442231	0.290344	6	2.10593	0.281029	6	2.36506	0.337656	6			(12) CD38+ IgM+	0.4375			(12) CD38+ IgM+	0.8438
(8) CD38+ IgA+	10.8401	6.53879	6	9.93154	5.4412	6	41.396	9.74113	6	41.4142	10.0204	6			(8) CD38+ IgA+	>0.999			(8) CD38+ IgA+	>0.999
(11) CD38+ IgM-	29.3756	9.75027	6	30.4126	9.56189	6	4.67071	1.77481	6	3.38998	0.723389	6			(11) CD38+ IgM-	0.5625			(11) CD38+ IgM-	0.3125
(15) ILC3	0.187967	0.0767578	6	0.198883	0.0636126	6	0.235017	0.0743745	6	0.281315	0.0737678	6			(15) ILC3	>0.999			(15) ILC3	0.4375
(16) ILCs	0.855881	0.364855	6	0.789334	0.263227	6	2.15365	0.649171	6	2.11402	0.721726	6			(16) ILCs	0.8438			(16) ILCs	0.8438
(17) NK IFNγ+	0.425252	0.197534	6	0.227746	0.16186	6	2.12463	0.786195	6	0.615588	0.314568	6			(17) NK IFNγ+	0.1563			(17) NK IFNγ+	0.0313
(18) NKcells	2.37958	0.865135	6	2.64593	0.684038	6	6.02418	3.53646	6	5.30371	2.43298	6			(18) NKcells	0.5625			(18) NKcells	>0.999
(1) CD11b+ CD11c+	0.564287	0.197465	6	0.619136	0.221513	6	1.12367	0.486741	6	0.920054	0.392678	6			(1) CD11b+ CD11c+	0.6875			(1) CD11b+ CD11c+	0.1563
(2) CD14+ HLA-DR+	0.310563	0.093318	6	0.340202	0.131029	6	0.706184	0.242956	6	0.766533	0.257975	6			(2) CD14+ HLA-DR+	>0.999			(2) CD14+ HLA-DR+	0.1563
(3) CD14+ IL-6+	0.722618	0.625545	6	0.579161	0.515176	6	0.047768	0.0222356	6	0.0467265	0.0208952	6			(3) CD14+ IL-6+	0.4375			(3) CD14+ IL-6+	>0.999
(20) CD11c+ CD38+	0.140628	0.0520079	6	0.104097	0.0245734	6	0.152607	0.0249765	6	0.225577	0.0875748	6			(20) CD11c+ CD38+	0.5625			(20) CD11c+ CD38+	0.5625
Figure 5D
Expression levels fold change normalized to PMA/ionomycin
One-tailed Wilcoxon matched-pairs signed rank test comparing expression fold change of IBD samples treated with P/I to P/I + 1µM BTP2
Expression levels fold change of UC + P/I + BTP2 samples normalized to UC + P/I
One-tailed Wilcoxon matched-pairs signed rank test comparing expression fold change of UC samples treated with P/I to P/I + 1µM BTP2
	(1) CD11b+CD11c+				(2) CD14+HLA-DR+				(3) CD14+IL-6+				(4) CD19+HLA-DR+IgM-CD40low				(5) CD19+HLA-DR+IgM-CD40high					(6) CD19+HLA-DR+IgM+				(7) CD38+HLA-DR+IgA-				(8) CD38+IgA+				(9) CD38+IgA+CD11b+				(10) CD38+HLA-DR+IgA+				(11) CD38+IgM-				(12) CD38+IgM+
	Median	Max	Min	p.value	Median	Max	Min	p.value	Median	Max	Min	p.value	Median	Max	Min	p.value	Median	Max	Min	p.value		Median	Max	Min	p.value	Median	Max	Min	p.value	Median	Max	Min	p.value	Median	Max	Min	p.value	Median	Max	Min	p.value	Median	Max	Min	p.value	Median	Max	Min	p.value
CD45RA	0.611357	1.27044	0.418313	>0.999	1.24934	2.73207	0.610593	0.0625	1.44292	2.63984	0.839326	0.5625	1.01165	1.26968	0.730775	0.6875	0.975808	1.24746	0.641635	0.6875	CD45RA	1.00812	1.10426	0.911937	0.3125	1.00189	1.60754	0.405283	0.8438	1.02454	1.66781	0.3966	0.5625	0.931357	1.328	0.87227	0.4375	0.933876	1.48636	0.561306	0.8438	1.02864	1.67016	0.274381	0.8438	0.771469	2.16143	0	>0.999
CD45RO	0.877037	1.20183	0.798983	0.4375	0.969117	1.20691	0.731974	>0.999	0.863739	1.57451	0.578313	0.8438	1.07973	1.18487	0.853031	0.4375	1.04114	1.38329	0.717094	0.8438	CD45RO	1.06134	1.22901	0.821878	0.3125	1.05039	1.34589	0.857455	0.2188	0.992093	1.2001	0.848147	0.4375	1.02762	1.22481	0.909019	0.4375	1.07954	1.27582	0.997997	0.3125	1.0942	1.30832	0.914921	0.3125	0.888458	1.27767	0.783365	0.8125
CCR7	0.881267	1.10178	0.112711	0.3125	0.836761	1.43265	0.641896	0.8438	0.879518	1.01818	0	0.4375	1.0631	1.24725	0.897246	0.0313	1.0853	1.22668	0.76361	0.5625	CCR7	1.04101	1.23691	0.981888	0.0313	0.958071	1.8329	0.838635	>0.999	0.977878	1.24879	0.729162	>0.999	0.846416	1.2534	0.584131	0.625	0.907923	1.37086	0.590531	0.8438	1.01214	1.42396	0.62994	>0.999	0.870604	2.24659	0.605801	>0.999
CD27	0.928099	1.94899	0.56352	0.0938	0.702518	1.67508	0	0.5625	0.164025	1.77618	0.01931	0.0625	0.95087	2.08766	0.311309	0.8438	0.930105	1.94718	0.224566	>0.999	CD27	1.00517	1.84278	0.543306	0.1563	1.03905	1.27268	0.412683	0.6875	0.934673	1.22449	0.371996	0.8438	0.915216	1.64385	0.59797	0.4375	0.907347	1.27022	0.532268	0.3125	0.946368	1.22999	0.422169	0.3125	0.899767	1.59879	0	0.625
IL7R	0.956879	2.68229	0.488695	0.6875	1.18299	1.47993	0.26515	0.6875	1.23305	1.58815	0.57115	0.8438	0.939566	1.16827	0.757288	0.5625	0.726005	3.55262	0.421955	0.4375	IL7R	0.98642	1.04181	0.889944	0.4375	1.12535	1.54046	0.966532	>0.999	0.920877	1.24106	0.826208	0.8438	1.32102	2.11488	0.967883	0.1875	0.876796	2.11208	0.615979	>0.999	0.840465	0.959181	0.522083	0.4375	0.732967	1.11463	6.15e-09	0.8125
CD25	0.721114	1.25203	0.465186	0.4375	0.775815	1.86479	0.133111	0.5625	0.37328	1.36252	0.147615	0.6875	1.15545	1.54024	0.569274	0.2188	1.20291	1.54397	1.03963	0.0313	CD25	1.44921	1.80256	0.834979	0.0313	0.75971	2.23343	0.205093	0.3125	0.942237	1.97239	0.516298	>0.999	1.92477	2.61662	0.665771	0.0625	1.20543	2.03935	0.316493	>0.999	0.512495	1.39265	0.284175	0.6875	0.93346	1.65539	0	>0.999
CD137	0.701686	1.11858	0.415261	0.1563	0.573032	2.37812	0.487219	0.6875	0.700881	2.42123	0	>0.999	1.1168	1.81996	0.649715	0.8438	0.817358	1.63242	0	0.4375	CD137	0.926016	1.36746	0.732429	0.8438	0.619671	1.71467	0.432498	0.0625	0.84387	1.31055	0.555165	0.1563	0.772766	1.88753	0.299048	0.625	0.577081	1.81208	0.076584	0.3125	0.932878	1.58567	0.65408	0.8438	0.585236	1.95747	0.46788	0.8125
CD86	0.840105	1.36951	0.340055	0.3125	1.19494	2.51777	0.881144	0.2188	0.621876	0.787332	0	0.3125	0.641602	1.74555	0.579768	0.6875	1.08083	1.54906	0.776557	0.4375	CD86	0.884898	2.02205	0.426539	0.5625	0.867108	1.84664	0.479888	>0.999	1.0411	1.20325	0.761422	>0.999	1.2767	1.47943	0.516281	0.0625	1.09812	1.18545	0.436554	0.8438	0.710485	3.02435	0.406638	0.6875	1.16866	2.20167	0.896187	0.3125
CD40	0.567485	1.04359	0.340453	0.3125	0.99728	5.13655	0.484005	>0.999	0.579128	1.68141	0	0.625	1.03751	1.25587	0.733183	0.5625	1.14264	1.20053	0.829974	0.4375	CD40	1.09307	1.11745	0.751266	0.6875	0.8778	1.2872	0.679474	0.6875	0.932584	1.36424	0.69508	>0.999	0.919929	1.20645	0.075615	>0.999	0.561616	1.32281	0.31083	0..0625	0.857554	1.15867	0.561646	0.6875	0.927341	1.33962	0	0.8125
CD40L	0.861378	1.20293	0.60011	0.3125	1.49101	2.37643	0.619962	0.4375	1.10147	1.63036	0	0.4875	0.945243	1.78249	0.577922	>0.999	0.897252	5.46963	0	>0.999	CD40L	0.937167	1.82788	0.785917	>0.999	0.97797	1.8121	0.514566	0.8438	0.857974	1.71511	0.589516	0.3125	0.903194	1.38586	0.737506	0.625	0.684152	1.59808	0.186483	0.2188	0.927423	1.34937	0.73896	0.5625	1.03367	1.90082	0.645337	0.8125
HLA-DR	0.786611	2.43803	0	0.8438	0.975384	1.06674	0.890564	0.6875	0.91647	1.54276	0.741093	>0.999	0.99923	1.08911	0.918158	0.6875	1.0178	1.09803	0.677084	0.1563	HLA-DR	1.02129	1.08079	0.901744	0.8438	1.05046	1.15539	0.787637	>0.999	0.933274	2.14081	0.436534	>0.999	1.15841	1.56138	0.136106	>0.999	1.00634	1.09004	0.56315	0.5625	0.783188	1.46919	0.585942	0.4375	1.16963	1.9642	0.892757	0.4375
Fas	0.997206	1.44066	2.5e-08	0.8438	1.0316	1.33316	0.205871	0.5625	0.379729	2.07267	0.144847	0.4375	0.772416	1.66155	0.501057	0.2188	0.78359	1.5437	0.560731	0.8438	Fas	1.07324	1.38168	0.717181	0.6875	1.02791	1.14734	0.706776	0.5625	0.932778	1.12425	0.757913	>0.999	1.02082	1.15361	0.512064	>0.999	1.00374	1.13857	0.913993	>0.999	0.976198	1.22119	0.687569	>0.999	1.10374	1.26422	0.420823	0.8125
FasL	1.03836	2.6369	0.527737	0.3125	0.794682	0.977025	0	0.3125	0.648373	1.81634	0.632089	0.5625	1.03486	1.16766	0.876653	0.8438	0.820543	2.05185	0.614594	0.8438	FasL	0.963865	1.31556	0.830165	0.5625	1.06629	1.20324	0.837621	0.6875	0.749425	1.25246	0.679877	0.2188	1.24915	1.62902	0.616422	0.0625	1.03941	1.27941	0.529253	>0.999	1.01275	1.3721	0.907563	0.6875	0.909981	1.39758	0	0.8125
PD1	0.782593	1.09326	0.485534	0.2188	0.865923	1.52541	0.443882	0.6875	0.794305	2.38816	0.356795	>0.999	0.992421	1.20491	0.764105	0.6875	0.973262	1.24212	0.175886	0.5625	PD1	1.03761	1.33114	0.706009	>0.999	1.02373	1.38606	0.509787	0.8438	0.76611	1.538	0.44508	0.6875	0.645771	0.820896	0.189228	>0.999	1.10516	1.64209	0.097391	0.4375	0.658049	2.94028	0.536177	0.8438	0.898355	1.77716	8.47e-09	>0.999
TNFα	1.16361	1.52798	0.532419	0.3125	0.522702	2.12826	0	0.2188	0.608194	1.45927	0.107985	0.2188	0.600317	0.8884	0.433117	0.0313	0.901058	1.10111	0.805125	0.1563	TNFα	0.629404	1.07164	0.455742	0.0313	1.03886	1.4042	0.543126	>0.999	1.05225	1.221	0.872855	0.3125	0.957423	1.27343	0.766003	0.1875	1.16267	1.31214	0.81397	0.5625	0.757699	2.61817	0.619887	0.6875	0.780886	1.99061	0.454455	>0.999
IFNγ	0.659187	1.26054	0.386872	0.1563	0.745843	3.5832	0	0.8438	0.482863	1.30986	0	0.4375	0.899467	1.39682	0.738402	>0.999	1.55895	2.21252	0.994236	0.2188	IFNγ	0.867525	1.53925	0.488834	0.1563	0.687816	1.24981	0.082966	0.0625	0.849931	2.51023	0.431807	>0.999	0.797663	1.94239	0.125428	0.0625	1.02072	2.05932	0.215381	>0.999	0.706882	2.3486	0.376903	0.5625	0.979199	3.52436	0	0.25
IL-2	1.03664	1.6392	0	>0.999	0.704378	1.03076	0	0.215	0.931121	1.65693	0	0.5625	0.874066	1.07368	0.722117	0.3125	0.505554	1.02551	0.170695	0.1563	IL-2	0.898632	1.22723	0.799524	0.4375	0.917779	1.76924	0.41939	0.5625	0.868945	1.88813	0.508182	0.4375	0.889711	1.36392	0.223832	>0.999	0.87744	1.45408	0.575232	0.6875	0.936506	1.52488	0.687936	0.8438	1.08244	3.27909	0.588928	0.8125
IL-4	0.897291	2.35554	0.58766	0.8438	0.790417	1.62617	0	0.3125	1.29096	3.29062	0.963181	0.3125	1.13022	1.24163	0.564241	0.8438	0.982263	1.13854	0.70819	0.8438	IL-4	0.93515	1.59295	0.694159	>0.999	1.05701	1.51236	0.568725	0.4375	1.07586	1.32718	0.829533	0.1563	1.15647	1.38271	0.724199	0.1875	1.03367	1.37743	0.544328	>0.999	0.853353	2.08618	0.697709	0.8438	0.889645	1.99701	0.264686	>0.999
IL-13	0.986058	1.17537	0.606177	0.6875	0.682232	0.894299	0	0.3125	2.19253	2.6658	1.14551	0.3125	0.914705	1.11868	0.817623	0.5625	1.29173	1.53624	0.385136	0.5625	IL-13	0.983705	1.19617	0.880285	0.8438	1.0102	1.27595	0.342574	0.4375	0.967596	1.50928	0.789795	0.5625	0.975932	1.13498	0.493573	0.625	0.895506	1.52124	0.39365	0.4375	1.0553	1.25254	0.89714	0.6875	0.95002	1.29398	0.585277	>0.999
IL-17	0.958829	2.35922	0.57653	0.8438	0.954784	1.73589	0.553772	0.8438	0.77168	1.24689	0.6943	0.6875	0.99282	1.21655	0.642425	0.4375	1.10019	1.30648	0.220826	0.2188	IL-17	1.00152	1.48164	0.680824	0.6875	0.861705	1.04543	0.705785	0.2188	0.86071	1.15226	0.675686	0.0625	1.18126	2.92313	0.810748	0.4375	0.942349	1.41728	0.648806	0.8438	0.927033	1.16494	0.809203	0.4375	0.655307	1.27709	3.32e-07	0.1875
IL-6	0.593322	1.54208	0	>0.999	0.560231	0.796219	0	0.3125	0.707833	1.67702	0.241892	>0.999	0.47074	1.04937	0.288555	0.0313	0.39747	0.838324	0.059857	0.0313	IL-6	0.396493	0.713624	0.210776	0.0313	1.03661	1.5463	0.73827	0.5625	0.769702	3.08999	0.520522	>0.999	0.798077	2.30029	0	0.625	0.907452	2.1893	0	0.6875	0.89899	2.59593	0.518546	0.8438	0.650405	2.39038	0	0.4375
IL23p19	1.0706	2.01775	0.526238	0.8438	0.771473	1.35942	0	0.8125	0.713412	1.79291	0	0.6875	0.966275	1.1148	0.730288	0.5625	0.911755	1.44478	0.488009	0.5625	IL23p19	0.889945	1.20231	0.786666	0.4375	1.16236	1.48297	0.830115	0.2188	0.818196	1.31052	0.605622	0.4375	0.890606	1.15236	0.017929	0.8125	0.822241	1.50753	0.171379	0.3125	0.979438	1.29427	0.54533	0.4375	0.943039	1.3351	0.174655	0.3125
Expression levels fold change of CD + P/I + BTP2 samples normalized to CD + P/I
One-tailed Wilcoxon matched-pairs signed rank test comparing expression fold change of CD samples treated with P/I to P/I + 1µM BTP2
	(1) CD11b+CD11c+				(2) CD14+HLA-DR+				(3) CD14+IL-6+				(4) CD19+HLA-DR+IgM-CD40low				(5) CD19+HLA-DR+IgM-CD40high					(6) CD19+HLA-DR+IgM+				(7) CD38+HLA-DR+IgA-				(8) CD38+IgA+				(9) CD38+IgA+CD11b+				(10) CD38+HLA-DR+IgA+				(11) CD38+IgM-				(12) CD38+IgM+
	Median	Max	Min	p.value	Median	Max	Min	p.value	Median	Max	Min	p.value	Median	Max	Min	p.value	Median	Max	Min	p.value		Median	Max	Min	p.value	Median	Max	Min	p.value	Median	Max	Min	p.value	Median	Max	Min	p.value	Median	Max	Min	p.value	Median	Max	Min	p.value	Median	Max	Min	p.value
CD45RA	0.967364	2.40407	0.536426	0.4375	1.1963	1.87182	0.63718	0.0625	0.654077	1.53016	0.305443	>0.999	0.957479	1.39121	0.776346	0.0625	0.978923	1.34461	0.874542	0.0313	CD45RA	0.942633	1.16538	0.86284	0.25	0.795382	1.33614	0.438009	0.1563	0.994969	1.43849	0.663277	0.8438	0.946366	1.37626	0.694928	>0.999	0.969692	1.3004	0.808392	0.0938	0.790193	2.02104	0.559873	0.6875	0.934631	1.67754	0.650869	0.6875
CD45RO	0.970058	1.65651	0.780955	0.6875	1.10729	1.22604	0.943984	>0.999	1.29629	1.66339	1.23267	0.2188	1.05761	1.27408	0.743044	0.5625	1.07626	1.25576	0.809665	0.3125	CD45RO	1.02217	1.19643	0.660561	0.25	1.30276	1.47571	0.997491	0.1563	1.05061	1.19392	0.805747	0.6875	0.866362	1.19808	0.71748	0.3125	1.11018	1.41134	0.951469	0.5625	1.04918	1.24296	0.802328	0.4375	1.04907	1.37265	0.758136	0.6875
CCR7	1.01776	1.21592	0.554153	0.6875	1.0327	1.22548	0.698545	0.8438	1.44083	1.66288	0.372495	0.4375	1.0897	1.34922	0.949366	0.0313	1.16078	1.25765	0.937634	0.0625	CCR7	1.03506	1.19972	0.891939	0.5	0.962221	1.18067	0.846393	0.6875	0.889548	1.73268	0.616277	0.6875	0.838108	1.81715	0.108983	0.8125	1.09062	1.24096	0.972378	0.6875	1.06013	1.32247	0.75723	0.3125	0.907513	1.54927	0.718056	0.2188
CD27	1.31194	1.57872	0.551691	0.0313	1.35259	1.9201	0.908418	0.5625	1.4767	4.09488	0	0.75	0.784646	2.24013	0.506494	0.3125	0.76846	1.92667	0.490763	0.4375	CD27	0.818359	2.01381	0.49762	0.5	0.926417	1.65899	0	0.6875	0.966534	1.83317	0.347088	>0.999	0.80588	1.38145	0.308997	0.625	0.905382	1.23592	0.487238	0.0625	0.908805	1.37722	0.660843	0.8438	0.847694	1.8076	0.372075	0.8438
IL7R	0.920045	2.38461	0.628702	>0.999	0.852023	1.00846	0.523413	0.6875	1.03389	1.45669	0.735034	0.6875	1.00433	1.15447	0.902015	>0.999	0.957321	1.35706	0	0.4375	IL7R	1.05162	1.10331	0.845857	>0.999	0.843117	1.3086	0	0.3125	0.857113	1.09585	0.628787	0.2188	1.04904	1.37577	0.343139	>0.999	1.0374	1.29212	0.689005	0.8438	0.917897	1.28951	0.472072	0.5625	0.72416	1.22919	0.550786	0.0313
CD25	0.565844	1.18979	0.248855	0.4375	1.08164	1.2149	0.756885	0.5625	1.63099	2.05344	0.284601	0.0625	1.20077	1.64224	0.913467	0.0313	1.75622	2.1688	1.12643	0.0313	CD25	1.14182	1.38047	0.464325	>0.999	1.23719	2.76487	0	0.3125	0.943211	1.13978	0.723274	0.3125	1.12422	1.96505	0	>0.999	1.11569	2.7175	0.38922	0.3125	0.876627	1.36386	0.521999	0.3125	0.829585	0.99658	0.161939	0.4375
CD137	0.938665	1.18524	0.762894	>0.999	1.20533	2.23267	0.454936	0.6875	1.47423	11.0661	0	0.625	1.07728	1.24578	0.906075	0.5625	1.25296	6.38266	0.986003	0.0313	CD137	1.01896	1.36217	0.933014	0.75	0.389016	0.774712	0	0.1563	0.954595	1.19201	0.82408	0.5625	0.808021	1.85822	0.499631	0.8125	0.628763	0.823281	0.262627	0.1875	1.19229	1.66852	0.810438	0.3175	0.928253	1.06517	0.697912	0.2188
CD86	0.938116	1.32321	0.268396	0.2188	0.852445	1.34171	0.766301	0.2188	0.553725	1.11067	0.300467	0.5625	1.00578	1.47923	0.61292	0.4375	1.33361	1.81639	0.901956	0.0313	CD86	0.844113	1.39825	0.586533	0.25	1.51917	2.19331	1.21958	0.1563	1.09569	1.34694	0.725897	0.1563	1.1389	1.53056	0.907992	0.1875	0.858514	1.27566	0.560407	0.1563	0.95155	1.93833	0.704452	>0.999	0.941986	1.8701	0.607426	0.5625
CD40	1.3147	1.85264	1.10576	0.5625	1.18207	2.40473	0.567945	>0.999	2.8049	5.27159	0	0.125	1.06508	1.35791	0.752508	0.0313	1.25429	1.58918	1.17364	0.0313	CD40	1.08432	1.26867	0.78146	0.25	1.35448	1.86674	1.03164	0.4375	0.727259	1.55678	0.579885	0.6875	1.32625	2.26456	0.414861	0.125	0.91804	2.03048	0.617931	>0.999	0.904085	1.91762	0.421198	>0.999	1.17918	1.96225	0.739815	0.0938
CD40L	1.05798	1.4335	0.933726	0.4375	0.921117	1.62725	0.53975	0.4375	1.70225	5.10709	0	0.5	0.840078	1.40476	0.708881	0.3125	0.910459	1.11076	0.717529	>0.999	CD40L	0.73166	0.934448	0.513457	0.5	1.08307	1.45027	0.21703	>0.999	0.949418	1.37695	0.907784	0.4375	1.22039	1.61539	1.04528	0.0625	1.10444	2.58146	0.710309	0.4375	1.10977	1.19412	0.776898	0.2188	1.05153	1.36781	0.88589	0.3125
HLA-DR	1.0131	2.60768	0.540718	0.3125	1.03578	1.13152	1.0028	0.6875	1.39907	1.51264	0.933671	0.3125	1.01598	1.14152	0.815862	0.3127	1.01309	1.14359	0.828907	0.8438	HLA-DR	0.991577	1.17468	0.878219	0.25	0.983089	1.23063	0.896019	0.5625	0.921962	1.01175	0.772949	>0.999	1.93292	3.19929	0	0.1875	1.09164	1.2291	0.864981	0.5625	0.852962	1.60109	0.614587	0.6875	0.775363	1.29015	0.423583	0.4375
Fas	0.860769	1.743	0.412027	0.8438	1.18265	1.6901	0.775648	0.5625	1.52673	2.90949	0	0.3125	1.11295	1.53254	0.626207	0.2188	1.14828	1.61975	0.204336	0.6875	Fas	0.95755	1.51634	0.643821	0.5	1.0187	1.42131	0.808742	0.5625	1.05103	1.49508	0.642304	0.8438	1.02056	1.85997	3.6e-09	0.625	0.941898	1.07441	0.870068	0.6875	0.778937	1.67838	0.651262	0.4375	1.12575	1.36324	0.622069	0.5625
FasL	0.83139	1.45989	0.652534	0.5625	1.09218	1.24379	0.821391	0.3125	0.762451	1.64153	0	0.8125	0.990846	1.36202	0.861103	0.5625	1.0236	1.93496	0.65534	0.4375	FasL	0.995306	1.71457	0.600546	0.25	0.702847	0.874445	0.39793	0.2188	0.934731	1.35392	0.742387	0.8438	1.23482	2.05504	0.469601	0.0625	0.774943	1.03702	0.703978	0.8438	1.03733	1.61096	0.758707	0.6875	0.987513	1.79987	0.864322	0.8438
PD1	1.17942	1.27371	0.808884	0.3125	1.11485	1.4388	1.03605	0.6875	1.77857	2.8044	0.030907	0.2188	1.03784	1.26133	0.495527	>0.999	1.19005	1.7642	0.358743	0.3125	PD1	0.956015	1.38201	0.52889	0.25	0.852267	1.17459	0.545487	0.4375	0.994085	1.3008	0.870328	0.5625	0.747267	3.06654	0	>0.999	1.28794	1.64893	0.854773	0.6875	1.06069	1.6735	0.473126	0.8438	1.1907	1.49862	0.623776	0.5625
TNFα	0.823162	1.09384	0.656684	0.5625	0.824267	1.72297	0.678612	0.2188	1.27317	1.41759	0.256791	0.4375	0.609015	0.738642	0.307561	0.0313	0.805521	0.8709	0.717394	0.0313	TNFα	0.66076	0.998273	0.391478	0.25	1.00992	1.4634	0	0.6875	1.04554	1.2937	0.763695	>0.999	0.887157	1.20397	0.632188	0.3125	0.897983	0.96313	0.669458	0.1563	1.01169	2.43856	0.859985	0.8438	0.782376	1.30672	0.566684	0.0938
IFNγ	0.543625	0.694199	0.152426	0.0313	0.47466	0.967055	0.343742	0.0313	2.30586	4.55287	0	0.375	1.00456	1.30325	0.626696	>0.999	1.0035	1.39533	0.581641	>0.999	IFNγ	1.05081	1.13198	0.81418	0.75	0.539061	0.796488	0.022463	0.0313	0.837588	0.968195	0.600767	0.0625	1.46605	4.6162	0	0.625	1.01277	1.71301	0.194234	0.8125	0.906915	1.3345	0.706074	0.4375	0.895443	1.47112	0.622418	0.8438
IL-2	0.686939	0.7213	0.40675	0.0313	1.03298	1.12958	0.776032	0.125	0.987087	5.07078	0	0.8432	0.684335	0.753396	0.560185	0.0313	0.297938	0.416562	0.130242	0.0313	IL-2	0.818374	0.855793	0.700963	0.25	0.974252	1.29206	0	0.8125	0.916671	1.38935	0.858377	0.8438	1.40187	2.3281	0.98217	0.125	0.858039	1.53334	0.722682	0.6875	0.949765	1.04862	0.699269	0.3125	1.03927	1.1427	0.852764	0.8438
IL-4	1.02813	1.85947	0.822582	0.8438	0.840421	1.74901	0.603023	0.3125	0.710113	1.34359	0.019989	>0.999	1.03243	1.27363	0.635984	0.4375	0.819516	1.18682	0.654752	0.2188	IL-4	1.00985	1.2032	0.619585	0.25	0.793287	1.46128	0	0.0313	0.999196	1.39497	0.759643	0.8438	0.990159	1.13314	0.796606	0.8125	0.949574	1.1787	0.768024	0.0625	1.02807	1.91185	0.598145	0.8438	0.800848	1.44623	0.679373	0.3125
IL-13	0.949955	1.59178	0.846978	0.8438	1.02184	1.43412	0.735264	0.8438	1.02077	3.46847	0	>0.999	0.94333	1.27913	0.767426	>0.999	0.962958	1.65757	0.553106	0.8438	IL-13	1.02462	1.20582	0.936543	0.75	1.23906	2.41712	0	0.8438	0.955	1.33838	0.790099	>0.999	0.731626	1.06159	0.181284	0.3125	1.09642	1.308	0.813319	0.625	1.09611	1.68752	0.693443	0.4375	1.00356	1.31116	0.986253	0.4375
IL-17	1.15448	1.55537	0.491317	>0.999	1.10613	1.22874	0.974079	0.8438	1.08334	1.93532	0	0.4375	0.948965	1.24568	0.632448	0.3127	0.914061	1.48945	0.527021	>0.999	IL-17	0.859868	1.44072	0.507898	0.25	1.10732	1.66878	0.45014	0.8438	0.919692	1.22613	0.768865	0.3125	1.00928	1.46554	0.708185	0.625	1.49625	1.96757	0.222815	0.8438	1.00052	1.53282	0.876185	0.4375	0.860648	1.37277	0.639654	0.8438
IL-6	1.25494	1.83099	0.686208	0.5625	0.944959	1.36698	0.878843	0.3125	0.854177	1.3171	0.288635	>0.999	0.42484	1.34272	0.324206	0.0313	0.520471	0.711093	0.22342	0.0313	IL-6	0.492077	1.08959	0.284416	0.25	0.863267	1.11838	0	0.8438	0.847531	2.04321	0.56786	>0.999	0.696069	1.22345	0	0.0625	1.37938	1.56799	0.96937	0.4375	0.931736	2.138	0.665322	>0.999	0.87029	2.56956	0.618493	0.8438
IL23p19	1.13112	1.34302	0.800098	0.6875	1.0041	1.94872	0.691635	0.8125	0.70708	2.06608	0	0.625	0.962194	1.34472	0.758312	0.6875	0.856923	1.13774	0.607836	0.1563	IL23p19	0.906579	1.20935	0.69882	0.25	0.843908	1.30031	0	>0.999	0.981144	1.19888	0.789003	0.6875	1.0006	1.20605	0.550504	0.8125	0.897693	1.29332	0.643323	>0.999	1.04819	1.19892	0.785473	0.5625	1.08459	1.50404	0.927601	0.2188
[truncated: 33 more columns]
