# Supplementary material for: Store‐operated calcium entry controls innate and adaptive immune cell function in inflammatory bowel disease
Source: EMBO Mol Med. 2022 Aug 2;14(9):e15687. doi: 10.15252/emmm.202215687 (PMC9449601; doi:10.15252/emmm.202215687)
Supplement: Supplementary file 9 — Source Data for Figure 6 [file EMMM-14-e15687-s007.xlsx]

## Sheet: Souce Data Figure 6
Figure 6A, Resazurin Viability Assay in murine colon organoids stimulated with BTP2
Days in Culture	Vehicle						1 µM BTP2
1	0.85248	0.818949	0.763411	0.613849	0.472593	0.448979	0.783347	0.873616	0.820178	0.520122	0.474291	0.39603	0.455137
2	0.933561	0.918502	0.763907	0.533456	0.382688	0.344551	0.640963	0.637092	0.675957	0.427395	0.456738	0.373457	0.361708
3	0.602123	0.607949	0.43625				0.491087	0.420292	0.517733
4	0.293055	0.307321	0.255253				0.298577	0.279988	0.251128	0.216748
5	0.643206	0.589351	0.417307				0.448971	0.320797	0.385786
Figure 6C, Effects of BTP2 on TEER of murine colon organoid-derived monolayers
Days in Culture	Vehicle					1 µM BTP2
-2	405	1140	126	144	180	703.2	648	150	276	288
0	804	816	1245	1212	1245	804	924	1152	1116	1218
2	1188	1236	2090	2080	1970	1284	1158	1950	1830	1965
3	1164	1098	2310	2560	2100	1368	1362	2100	2010	2233
4	618	636	3120	3960	3290	1176	576	1360	3395	2040
5	228	204	860	2020	790	156	198	286.2	836.4	264
7	72	60	49.2	48.6	45	60	48	49.8	46.8	56.4
Figure 6D, Resazurin Viability Assay in human colon organoids stimulated with BTP2
Days in Culture	Vehicle				1 µM BTP2
2	2.75868	2.6478	1.79988	2.46195	2.57891	2.81536	2.34942	1.83093	1.45476	1.55028
4	0.959799	1.05879	0.637016	0.598692	1.39884	1.19952	1.01279	0.668901	0.758021	0.515388
6	1.05852	1.10128	0.308639	0.488978	1.45337	1.42589	0.938907	0.585202	0.715259	0.446034
Figure 6E, Effects of BTP2 on TEER of human colon organoid-derived monolayers
Days in Culture	Vehicle										1 µM BTP2
-2	96	105	48	40.8	94.8	62.4	73.2	63.6	46.2	31.2	186	90	42	30	66.6	82.2	56.4	72.6	48	46.8
0	117	111	57	54	144	96	123	126.6	52.8	35.4	156	91.2	36	49.2	78.6	132	120.6	102	44.4	61.2
2	132	108	45	37.2	354	158.4	200.4	186	63	48	134.4	75	45.6	60	129	287.4	217.2	192	45	69.6
3	126	117	52.2	24.6	765	220.8	142.8	309	48	38.4	144	78	46.8	51	169.2	349.2	308.4	330	58.8	64.8
4	127.8	124.8	54	42	192	220.8					150	84	57	42.6	165	172.2
5	110.4	109.8									133.2	78
6	105	109.2									126	78
Figure 6F, Relative mRNA expression of ALPI, CHGA, and MUC2 in human colon organoids stimulated with BTP2
Gene	Vehicle				1 µM BTP2
ALPI	1	0.634537	1	0.550594	0.81258	0.585642	0.866181	0.711671
CHGA	1	1.45649	1	2.22758	3.14777	1.74029	0.127912	0.873372
MUC2	1	1.01814	1	0.676531	0.746609	0.894451	0.44168	1.33729
