# Supplementary material for: Store‐operated calcium entry controls innate and adaptive immune cell function in inflammatory bowel disease
Source: EMBO Mol Med. 2022 Aug 2;14(9):e15687. doi: 10.15252/emmm.202215687 (PMC9449601; doi:10.15252/emmm.202215687)
Supplement: Supplementary file 10 — Source Data for Figure 7 [file EMMM-14-e15687-s001.xlsx]

## Sheet: Source Data figure 7
Figure 7A_C
7a	Time	I (pA)		7c	WTO1_YFP+ mCherrySTIM1		3 µM
	-3.01025e-05	-296.865			8 mM Bapta	Peak current	CMEX-128	1-(Icmex/Ipeak)
	1.03072	-293.053			190730-1	-245.684	-14.2564	0.941973
	2.06149	-300.271			190730-2	-133.1	-57.1728	0.570452
	3.09224	-294.459			190730-3	-213.34	-79.9453	0.625268
	4.10637	-298.209			211207-2	-83.1025	-43.7775	0.473211
	5.1205	-299.084			211209-2	-163.681	-72.2433	0.558634
	6.13464	-297.959			211216-1	-148.292	-30.5881	0.793731
	7.14877	-296.334			211216-2	-152.153	-41.1023	0.729862
	8.1629	-297.709			211216-4	-299.485	-76.574	0.744314
	9.19365	-298.303
	10.2244	-297.365
	11.2552	-300.834
	12.2693	-299.959
	13.2834	-298.741					Average	0.679681
	14.2976	-299.584					SD	0.151504
	15.3117	-297.709					SEM	0.0535647
	16.3424	-295.709					n	8
	17.3732	-304.178
	18.404	-300.99
	19.4347	-302.959
	20.4488	-299.177
	21.463	-300.584
	22.4771	-300.521
	23.4912	-299.334
	24.522	-300.958
	25.5361	-297.959
	26.5503	-293.115
	27.581	-294.709
	28.6118	-297.428
	29.6259	-299.615
	30.64	-298.585
	31.6542	-296.397
	32.6683	-296.459
	33.6991	-291.678
	34.7298	-292.866
	35.7606	-294.646
	36.7913	-292.272
	37.8055	-294.365
	38.8362	-288.896
	39.8503	-288.334
	40.8645	-285.772
	41.8952	-286.99
	42.926	-283.271
	43.9567	-282.396
	44.9875	-276.083
	46.0183	-278.553
	47.0324	-278.334
	48.0465	-275.396
	49.0607	-274.897
	50.0748	-263.49
	51.0889	-269.428
	52.1197	-271.396
	53.1338	-263.271
	54.1646	-262.459
	55.1787	-255.866
	56.1928	-252.553
	57.207	-251.71
	58.2211	-252.178
	59.2518	-247.084
	60.266	-250.115
	61.2967	-241.334
	62.3275	-240.303
	63.3582	-235.334
	64.3724	-232.584
	65.3865	-228.334
	66.4006	-228.115
	67.4314	-226.02
	68.4621	-221.803
	69.4929	-222.772
	70.5237	-214.584
	71.5544	-209.553
	72.5685	-207.741
	73.5827	-204.959
	74.5968	-198.24
	75.6109	-198.803
	76.6417	-195.864
	77.6725	-193.521
	78.7032	-188.521
	79.734	-183.552
	80.7647	-181.616
	81.7789	-180.897
	82.793	-176.021
	83.8071	-175.366
	84.8545	-169.739
	85.8853	-165.491
	86.916	-163.053
	87.9468	-160.74
	88.9609	-161.053
	89.975	-158.178
	90.9892	-154.711
	92.0033	-152.615
	93.0174	-153.709
	94.0316	-147.772
	95.0623	-146.209
	96.0931	-138.896
	97.1238	-140.647
	98.138	-139.928
	99.1687	-137.678
	100.183	-131.646
	101.197	-133.114
	102.228	-128.303
	103.258	-130.864
	104.289	-126.271
	105.32	-123.364
	106.334	-126.24
	107.365	-118.897
	108.379	-121.397
	109.393	-115.709
	110.424	-111.054
	111.455	-115.209
	112.485	-111.241
	113.516	-111.178
	114.53	-107.554
	115.544	-108.147
	116.559	-108.115
	117.573	-103.272
	118.603	-103.771
	119.634	-101.114
	120.665	-100.053
	121.696	-100.709
	122.726	-100.427
	123.741	-97.5515
	124.771	-95.3646
	125.786	-94.5828
	126.8	-93.7089
	127.83	-91.9277
	128.861	-89.9604
	129.892	-90.7402
	130.923	-89.9917
	131.953	-88.9581
	132.968	-88.5846
	133.982	-89.4898
	134.996	-85.522
	136.027	-86.084
	137.057	-86.7396
	138.071	-83.3348
	139.102	-80.8338
	140.116	-84.8945
	141.13	-83.678
	142.145	-83.2716
	143.159	-81.9283
	144.173	-83.5528
	145.204	-84.1458
	146.234	-84.4584
	147.265	-81.0515
	148.296	-80.9278
	149.31	-78.6471
	150.341	-81.1782
	151.355	-79.0204
	152.369	-77.5816
	153.4	-79.8024
	154.414	-76.4272
	155.445	-77.1468
	156.475	-78.9571
	157.49	-76.4901
	158.504	-78.1147
	159.518	-75.0845
	160.532	-78.0537
	161.546	-75.7722
	162.577	-75.9285
	163.591	-77.8035
	164.622	-79.8634
	165.653	-81.4252
	166.667	-77.8659
	167.681	-80.24
	168.695	-77.6158
	169.709	-83.0504
	170.74	-81.4582
	171.771	-80.24
	172.785	-80.3955
	173.815	-82.0858
	174.83	-78.5844
	175.844	-83.0216
	176.874	-79.6455
	177.889	-80.5529
	178.919	-81.709
	179.95	-81.0833
	180.981	-83.0205
	182.012	-84.146
	183.042	-83.8336
	184.056	-84.2718
	185.071	-85.1468
	186.085	-87.6154
	187.099	-85.2101
	188.113	-89.7717
	189.144	-87.4923
	190.175	-89.3965
	191.205	-89.8955
	192.219	-87.9276
	193.234	-91.8641
	194.248	-92.8025
	195.262	-99.2083
	196.293	-94.3031
	197.323	-95.8648
	198.354	-97.6469
	199.385	-95.7723
	200.399	-100.02
	201.43	-97.5857
	202.444	-98.5197
	203.458	-103.085
	204.472	-101.864
	205.503	-102.991
	206.534	-105.02
	207.564	-105.74
	208.595	-106.427
	209.609	-108.271
	210.64	-106.276
	211.654	-108.867
	212.668	-111.99
	213.682	-107.836
	214.713	-112.897
	215.744	-115.676
	216.775	-112.992
	217.789	-116.894
	218.803	-116.835
	219.817	-117.398
	220.831	-118.649
	221.862	-120.802
	222.893	-118.553
	223.924	-122.146
	224.954	-124.832
	225.968	-125.895
	226.982	-121.615
	227.997	-129.428
	229.011	-126.739
	230.025	-127.646
	231.039	-131.551
	232.053	-132.585
	233.084	-133.458
	234.115	-129.897
	235.129	-134.802
	236.143	-137.427
	237.157	-134.647
	238.171	-138.396
	239.202	-140.456
	240.233	-140.646
	241.263	-139.866
	242.294	-141.991
	243.308	-146.425
	244.322	-143.771
	245.337	-145.273
	246.351	-144.834
	247.365	-147.083
	248.396	-148.675
	249.426	-146.678
	250.457	-147.458
	251.488	-148.96
	252.502	-148.585
	253.516	-153.989
	254.53	-156.99
	255.544	-153.865
	256.575	-155.022
	257.606	-154.958
	258.637	-160.893
	259.667	-157.396
	260.682	-159.022
	261.696	-158.802
	262.71	-162.679
	263.724	-165.552
	264.755	-168.862
	265.786	-164.459
	266.816	-165.24
	267.847	-165.302
	268.878	-169.895
	269.892	-168.614
	270.906	-169.991
	271.92	-166.272
	272.951	-171.115
	273.965	-171.335
	274.996	-168.587
	276.027	-172.833
	277.057	-168.084
	278.071	-171.773
	279.086	-175.49
	280.1	-176.959
	281.114	-176.395
	282.145	-175.179
	283.175	-177.71
	284.206	-179.051
	285.237	-179.459
	286.268	-179.053
	287.282	-178.834
	288.296	-178.615
	289.31	-181.241
	290.341	-181.679
	291.372	-182.144
	292.402	-185.209
	293.433	-186.739
	294.464	-185.021
	295.478	-186.396
	296.492	-185.867
	297.506	-187.303
	298.537	-186.96
	299.568	-186.114
	300.598	-185.584
	301.629	-189.521
	302.66	-192.269
	303.674	-190.864
	304.688	-192.742
	305.702	-191.366
	306.717	-197.425
	307.747	-193.958
	308.778	-194.271
	309.809	-195.457
	310.84	-196.646
	311.854	-196.491
	312.868	-197.677
	313.882	-195.677
	314.896	-195.676
	315.927	-198.991
	316.958	-196.179
	317.988	-197.3
	319.002	-199.333
	320.033	-198.212
	321.047	-199.55
	322.061	-199.272
	323.076	-199.74
	324.09	-201.27
	325.121	-201.583
	326.151	-198.334
	327.182	-200.989
	328.213	-199.02
	329.227	-200.114
	330.241	-199.613
	331.255	-198.678
	332.269	-203.269
	333.3	-205.831
	334.331	-202.488
	335.362	-199.241
	336.392	-197.955
	337.406	-199.082
	338.421	-197.616
	339.435	-198.208
	340.449	-201.804
	341.463	-197.646
	342.494	-197.489
	343.525	-200.803
	344.555	-200.679
	345.586	-202.804
	346.6	-200.833
	347.614	-199.74
	348.628	-198.271
	349.643	-196.396
	350.673	-58.3339
	351.704	-35.5843
	352.735	-31.9582
	353.766	-21.7381
	354.78	-20.8339
	355.794	-20.0846
	356.808	-15.7377
	357.822	-12.9284
	358.853	-14.3639
	359.884	-14.9274
	360.898	-10.8948
	361.928	-14.0857
	362.959	-15.5246
	363.973	-13.4894
	364.988	-8.92763
	366.002	-7.77315
	367.016	-10.7696
	368.047	-6.58521
	369.077	-8.52081
	370.108	-8.45685
	371.122	-6.3645
	372.136	-5.45504
	373.15	-3.96136
	374.165	-5.27222
	375.179	-4.83398
	376.209	-5.33444
	377.24	-3.14637
	378.271	-5.99035
	379.302	-4.14751
	380.332	-4.3337
	381.347	-4.42779
	382.361	-2.55729
	383.375	-4.24046
	384.406	-4.70545
	385.436	-3.45886
	386.467	-3.30069
	387.498	0.44692
	388.529	-1.36693
	389.543	-1.58275
	390.557	-2.36212
	391.571	-1.6453
	392.585	-0.521774
	393.616	-0.397248
	394.63	-1.61375
	395.661	0.104531
	396.692	-4.20886
	397.706	1.2259
	398.72	3.10436
	399.734	3.22589
	400.748	-0.955614
	401.779	-1.33235
	402.81	-6.14805
	403.84	-0.459278
	404.871	0.700606
	405.885	-1.7097
Fig7E, weight Curve of the mice treated with vehicle or CM4620.
Days post transfer	Vehicle										CM4620
0	100	100	100	100	100	100	100	100	100		100	100	100	100	100	100	100	100	100
13	99	99	105	104	98	102	92	105	106		99	94	102	105	107	106	107	111	104
18	93	100	102	99	92	100	101	99	104		91	92	99	101	101	108	101	103	104
20	92	93	100	98	88	101	104	99	101		98	89	101	104	98	103	101	111	103
22	93	94	106	98	90	101	101	104	104		95	90	103	107	105	107	98	105	95
24	93	96	103	99	89	97	101	105	100		93	90	105	105	99	102	106	110	97
26	93	93	107	99	88	101	104	101	98		93	92	103	103	103	101	104	105	94
28	91	97	108	99	88	101	99	107	104		96	90	108	104	98	98	103	108	91
30	93	97	106	98	90	105	104	106	97		94	87	105	102	101	106	108	111	99
32	93	95	105	98	86	107	99	103	99		98	87	108	105	101	106	113	105	96
34	92	91	109	98	87	106	104	103	102		92	89	102	101	96	106	108	112	102
36	91	91	108	101	88	103	100	103	99		94	89	106	101	103	108	117	113	105
38	94	87	107	107	90	101	101	102	98		95	85	107	104	98	107	112	110	101
40	96	92	104	102	87	99	101	94	103		93	87	108	105	98	113	116	115	112
42	98	92	111	111	92	97	98	97	95		98	89	105	108	109	112	113	108	106
44	95	90	107	115	91	95	99	91	98		102	91	98	107	109	113	113	112	103
46	99	93	109	106	91	97	93	88	93		92	88	109	102	100	111	113	108	103		Compare day48 weight between Vehicle vs CM4620 using unpaired T test, equal varience.
48	99	92	103	112	92	92	98	93	95		96	91	106	103	107	110	114	106	105		0.0483003
Fig7F	CM4620 levels in serum ng/mL
Exp1	Vehicle	CM4620
Exp1	0	3500
Exp1	0	3230
Exp1	0	3530
Exp1	0	2700
Exp2	17.1	5670
Exp2	2.96	5600
Exp2	5.54	4650
Exp2	7.84	4520
Exp2	9.3	4380
Exp2	8.93
Compare Vehicle vs CM4620 serum CRACi level
unpaired T.test, equal varience		3.55827e-10
Fig7G	histological score
	Vehicle	CM4620
Exp1	12	9
Exp1	12	9
Exp1	11	9
Exp1	14	6
Exp2	14	10
Exp2	16	9
Exp2	9	10
Exp2	12	9
Exp2	10	9
Exp2	14
Compare vehicle vs CM4620 histology score
Mann Whitney test		0.0005
Fig7H	Normalized CD11b+Gr-1+ Neutrophil#				Normalized CD4+ T cell#
Cellullarity / gram 10^5	Vehicle	CM4620		Cellullarity / gram 10^6	Vehicle	CM4620
Exp1	11.1	11.4		Exp1	8.57	6.73
Exp1	8.6	8.7		Exp1	12.09	6.61
Exp1	13.4	7.5		Exp1	8.11	6.39
Exp1	14.5	3.4		Exp1	8.22	5.74
Exp2	12.23	7.81		Exp2	10.36	6.47
Exp2	18.43	12		Exp2	2.48	5.9
Exp2	12.71	15.6		Exp2	5.24	9.41
Exp2	15.18	12.24		Exp2	9.16	8.21
Exp2	10.02	11.13		Exp2	7.48	8.72
Exp2	19.52			Exp2	6.15
Compare Vehicle vs CM4620 with pooled Exp1 and Exp2
Equal varience unpaired T.test P-value		0.0392066				0.517625
Fig7I, quantification of Foxp3+ and ROGgt+ cells.
	Foxp3% in CD4 T cell			RORgt% in CD4 T cell
	Vehicle	CM4620		Vehicle	CM4620
Mouse-1	0.55	0.89		9.11	19.8
Mouse-1	0.8	0.96		22.4	17.06
Mouse-1	1.36	1.13		20.27	17.84
Mouse-1	0.67	1.09		13.66	11.11
Mouse-1	0.91	3.02		16.14	13
Mouse-1	0.54			14.7
Compare vehicle vs CM4620
Equal varience unpaired T.test	0.149702			0.915088
Figure7J, cytokine production by CLP derived CD4 T cells.
	IFNg%	TNFa%	IL2%
Vehicle_1	36	37	8.6
Vehicle_2	30.7	34.9	10.6
Vehicle_3	32.2	32.8	7
Vehicle_4	33.4	32.7	7.8
Vehicle_5	27	29	4.9
Vehicle_6	29.5	35.9	7.8
CM4620_1	28	29.7	3.9
CM4620_2	18.9	19	1.8
CM4620_3	22.6	23.5	2.6
CM4620_4	18.1	17	2.5
CM4620_5	21.9	19.3	3.7
Compare Vehicle vs CM4620
Equal varience unpaired T.test	0.0014647	0.000769115	0.000476664
